# Supplementary material for: A Comprehensive MicroRNA Expression Profile Related to Hypoxia Adaptation in the Tibetan Pig
Source: PLoS One. 2015 Nov 16;10(11):e0143260. doi: 10.1371/journal.pone.0143260 (PMC4646468; doi:10.1371/journal.pone.0143260)
Supplement: S1 Table — (XLSX) [file pone.0143260.s007.xlsx]

## Sheet: S1 Table
S1 Table. Datasets used in the study.
Group Name	Sample ID	Collection Place	Age(months)	Altitude(meter)	Number	Sample composition
Tibet pig (TP)	TP1	Tibet, Linzhi	6	3000	8	poolling of 4 cardiac tissues RNA
	TP2					poolling of 4 cardiac tissues RNA
Yorkshire (YP)	YP1	Tibet, Linzhi	6	3000	8	poolling of 4 cardiac tissues RNA
	YP2					poolling of 4 cardiac tissues RNA
