# Supplementary material for: A Comprehensive MicroRNA Expression Profile Related to Hypoxia Adaptation in the Tibetan Pig
Source: PLoS One. 2015 Nov 16;10(11):e0143260. doi: 10.1371/journal.pone.0143260 (PMC4646468; doi:10.1371/journal.pone.0143260)
Supplement: S2 Table — (XLSX) [file pone.0143260.s008.xlsx]

## Sheet: S2 Table
S2 Table. Primers for five miRNAs in reverse-transcription quantitative polymerase chain reactions.
GenBank/miRBase NO.	Gene/miRNA name	Sequence of primer ( 5'→3')
MIMAT0013885	ssc-miR-10b	F:CTGCGTACCCTGTAGAACCGAA
MIMAT0013864	ssc-miR-206	F:GCGCTGGAATGTAAGGAAGTGTG
MIMAT0013878	ssc-miR-320	F:CTGAAAAGCTGGGTTGAGAGGG
MIMAT0028147	ssc-miR-7136-5p	F:ACTCTGGTCCAGACACTGTGGA
MIMAT0002147	ssc-miR-214	F:TGGCACAGCAGGCACAGACAG
EU52042	U6	F:GCTTCGGCAGCACATATACT
AF329851	5S	F:GCCCGATCTCGTCTGATCT
Provided by TIANGEN BIOTECH Co.	miRNA universal reverse primer	R:GCGAGCACAGAATTAATACGAC
Note: All primers were designed based on miRNA sequences. U6 and 5S small nuclear RNA gene were used as internal controls of miRNAs. Abbreviations: F: Forward primer; R: Reverse primer.
