# Supplementary material for: A Comprehensive MicroRNA Expression Profile Related to Hypoxia Adaptation in the Tibetan Pig
Source: PLoS One. 2015 Nov 16;10(11):e0143260. doi: 10.1371/journal.pone.0143260 (PMC4646468; doi:10.1371/journal.pone.0143260)
Supplement: S3 Table — (XLSX) [file pone.0143260.s009.xlsx]

## Sheet: S3 Table
S3 Table. miRNA sequencing results.
Item	TP1	TP2	YP1	YP2
Number of reads	25919196	32493183	28730751	21575113
Number of trimmed reads	25196911	31891752	28324860	21186194
Average length of trimmed reads	22.6	22.79	21.79	21.85
Number of trimmed annotated reads	21921312	27761348	24859406	18220126
Annotated ration of trimmed reads (%)	87.00	87.05	87.77	86.00
Number of small RNAs	1650700	926072	688222	543674
Number of small annotated RNAs	115549	92697	87500	65240
Number of small annotated RNAs mapped to miRBase known(Sus Scrofa) v20.0（326 in all）	199	202	198	192
Number of predicted candidate miRNAs	97	102	113	118
Number of hairpin precursors RNAs mapped to miRBase known(Sus Scrofa) v20.0（280 in all）	234	232	233	230
rRNA	14568	12563	10626	10795
tRNA	22722	27535	28022	20165
sno/snRNA	7224	5564	3823	4008
scRNA	16	15	16	13
other	1606170	880395	645735	508693
