# Supplementary material for: A Comprehensive MicroRNA Expression Profile Related to Hypoxia Adaptation in the Tibetan Pig
Source: PLoS One. 2015 Nov 16;10(11):e0143260. doi: 10.1371/journal.pone.0143260 (PMC4646468; doi:10.1371/journal.pone.0143260)
Supplement: S4 Table — (XLSX) [file pone.0143260.s010.xlsx]

## Sheet: S4 Table
S4 Table. Characteristics of 210 known porcine miRNAs.
Known miRNAs	Positive expression	Mature miRNA	miRNA precursors	Genome loci
ssc-let-7a	TP	ugagguaguagguuguauaguu	ugagguaguagguuguauaguuuagaauuguaucaagggagauaacuguacagccuccuagcuuucc	9:54378064..54378131:-
ssc-let-7c	TP & YP	ugagguaguagguuguaugguu	ugagguaguagguuguaugguuuagaguuacaccgugggaguuaacuguacaaccuucuagcuuucc	13:191559351..191559418:+
ssc-let-7d-5p	TP & YP	agagguaguagguugcauaguu	guuccuaggaagagguaguagguugcauaguuuuagggcagagauuuugcccacaaggag	3: 44867267..44867362:+
ssc-let-7e	TP & YP	ugagguaggagguuguauaguu	ugagguaggagguuguauaguugaggaggacacccacggagaucacuauacggccuccuagcuuucc	6:51858385..51858452:+
ssc-let-7f	TP & YP	ugagguaguagauuguauaguu	ugagguaguagauuguauaguugugggguagugauuuuacccuguucaggagauaacuauacaaucuauugccuuccc	3:44864810..44864888:+
ssc-let-7g	TP & YP	ugagguaguaguuuguacaguu	ugagguaguaguuuguacaguuugagggucuaugauaccacccgguacaggagauaacuguacaggccacugccuugcc	13:37599007..37599086:+
ssc-let-7i	TP & YP	ugagguaguaguuugugcuguu	ugagguaguaguuugugcuguuggucggguugugacauugcccgcuguggagauaacugcgcaagcuacugccuugcu	5:30021229..30021307:+
ssc-miR-1	TP & YP	uggaauguaaagaaguauguau	acauacuucuuuauguacccauaugaacauacaaugcuauggaauguaaagaaguauguau	6:99481946..99482007:+
ssc-miR-100	TP & YP	aacccguagauccgaacuugu	aacccguagauccgaacuugugcugauagugcacacaagcuugugucuauagguau	9:54383390..54383446:-
ssc-miR-101	TP & YP	guacaguacugugauaacuga	ucaguuaucacagugcugaugcuguccauucuaaagguacaguacugugauaacuga	6:135736127..135736184:+
ssc-miR-103	TP & YP	agcagcauuguacagggcuauga	agcuucuuuacagugcugccuuguagcauucaggucaagcagcauuguacagggcuauga	17:36149797..36149857:-
ssc-miR-105-1	TP & YP	ucaaaugcucagacuccugu	ugugcaucguagucaaaugcucagacuccugugguggcugcucaugcaccacggauguuu	X: 141091501..141091581:-
ssc-miR-106a	TP & YP	ugauauguuugauauuggguug	ugcuucugugugauauguuugauauuggguuguuuaauuaggaaccaacuaaaugucaaa	X:126200192..126200251:-
ssc-miR-107	TP & YP	ucaaaugcucagacuccugu	ugugcaucguagucaaaugcucagacuccugugguggcugcucaugcaccacggauguuu	14:110407109..110407167:-
ssc-miR-10a-5p	TP & YP	ugauauguuugauauuggguug	ugcuucugugugauauguuugauauuggguuguuuaauuaggaaccaacuaaaugucaaa	12:24791276..24791338:-
ssc-miR-10b	TP & YP	ucaaaugcucagacuccugu	ugugcaucguagucaaaugcucagacuccugugguggcugcucaugcaccacggauguuu	15:91419030..91419091:+
ssc-miR-122	TP & YP	ugauauguuugauauuggguug	ugcuucugugugauauguuugauauuggguuguuuaauuaggaaccaacuaaaugucaaa	1:179916349..179916406:-
ssc-miR-124a	TP & YP	ucaaaugcucagacuccugu	ugugcaucguagucaaaugcucagacuccugugguggcugcucaugcaccacggauguuu	14:14443017..14443076:-
ssc-miR-125a	TP & YP	ugauauguuugauauuggguug	ugcuucugugugauauguuugauauuggguuguuuaauuaggaaccaacuaaaugucaaa	6:51858862..51858922:+
ssc-miR-125b	TP & YP	ucaaaugcucagacuccugu	ugugcaucguagucaaaugcucagacuccugugguggcugcucaugcaccacggauguuu	9:54334918..54334979:-
ssc-miR-126-5p	TP & YP	ugauauguuugauauuggguug	ugcuucugugugauauguuugauauuggguuguuuaauuaggaaccaacuaaaugucaaa	1:313734677..313734736:+
ssc-miR-1271	TP & YP	ucaaaugcucagacuccugu	ugugcaucguagucaaaugcucagacuccugugguggcugcucaugcaccacggauguuu	2:83154237..83154293:-
ssc-miR-128	TP & YP	ugauauguuugauauuggguug	ugcuucugugugauauguuugauauuggguuguuuaauuaggaaccaacuaaaugucaaa	15:18661625..18661681:-
ssc-miR-1296-5p	TP & YP	ucaaaugcucagacuccugu	ugugcaucguagucaaaugcucagacuccugugguggcugcucaugcaccacggauguuu	14:72055637..72055702:-
ssc-miR-129b	TP & YP	ugauauguuugauauuggguug	ugcuucugugugauauguuugauauuggguuguuuaauuaggaaccaacuaaaugucaaa	18:21181563..21181629:+
ssc-miR-1306-5p	TP & YP	ucaaaugcucagacuccugu	ugugcaucguagucaaaugcucagacuccugugguggcugcucaugcaccacggauguuu	14:55110965..55111027:+
ssc-miR-1307	TP & YP	ugauauguuugauauuggguug	ugcuucugugugauauguuugauauuggguuguuuaauuaggaaccaacuaaaugucaaa	GL895853.2:46369..46431:-
ssc-miR-130a	TP & YP	ucaaaugcucagacuccugu	ugugcaucguagucaaaugcucagacuccugugguggcugcucaugcaccacggauguuu	2:12929891..12929953:-
ssc-miR-130b	TP & YP	ugauauguuugauauuggguug	ugcuucugugugauauguuugauauuggguuguuuaauuaggaaccaacuaaaugucaaa	14:53695570..53695630:-
ssc-miR-132	TP	ucaaaugcucagacuccugu	ugugcaucguagucaaaugcucagacuccugugguggcugcucaugcaccacggauguuu	12:50015731..50015789:-
ssc-miR-133a-5p	TP & YP	ugauauguuugauauuggguug	ugcuucugugugauauguuugauauuggguuguuuaauuaggaaccaacuaaaugucaaa	17:69274673..69274733:-
ssc-miR-133b	TP & YP	ucaaaugcucagacuccugu	ugugcaucguagucaaaugcucagacuccugugguggcugcucaugcaccacggauguuu	7:52430300..52430357:+
ssc-miR-135	TP & YP	ugauauguuugauauuggguug	ugcuucugugugauauguuugauauuggguuguuuaauuaggaaccaacuaaaugucaaa	5:90552064..90552124:-
ssc-miR-136	TP & YP	ucaaaugcucagacuccugu	ugugcaucguagucaaaugcucagacuccugugguggcugcucaugcaccacggauguuu	7:132079208..132079264:+
ssc-miR-137	TP & YP	ugauauguuugauauuggguug	ugcuucugugugauauguuugauauuggguuguuuaauuaggaaccaacuaaaugucaaa	4:131567086..131567147:-
ssc-miR-138	TP & YP	ucaaaugcucagacuccugu	ugugcaucguagucaaaugcucagacuccugugguggcugcucaugcaccacggauguuu	13:30329412..30329473:+
ssc-miR-139-5p	TP & YP	ugauauguuugauauuggguug	ugcuucugugugauauguuugauauuggguuguuuaauuaggaaccaacuaaaugucaaa	9:7935637..7935696:-
ssc-miR-140-5p	TP & YP	ucaaaugcucagacuccugu	ugugcaucguagucaaaugcucagacuccugugguggcugcucaugcaccacggauguuu	GL892841.1:107293..107354:+
ssc-miR-142-5p	TP & YP	ugauauguuugauauuggguug	ugcuucugugugauauguuugauauuggguuguuuaauuaggaaccaacuaaaugucaaa	12:36203927..36203985:+
ssc-miR-143-5p	TP & YP	ucaaaugcucagacuccugu	ugugcaucguagucaaaugcucagacuccugugguggcugcucaugcaccacggauguuu	2:157344752..157344808:+
ssc-miR-144	TP & YP	ugauauguuugauauuggguug	ugcuucugugugauauguuugauauuggguuguuuaauuaggaaccaacuaaaugucaaa	12:47176963..47177019:+
ssc-miR-145-5p	TP & YP	ucaaaugcucagacuccugu	ugugcaucguagucaaaugcucagacuccugugguggcugcucaugcaccacggauguuu	2:157346142..157346203:+
ssc-miR-1468	TP & YP	ugauauguuugauauuggguug	ugcuucugugugauauguuugauauuggguuguuuaauuaggaaccaacuaaaugucaaa	X:56757054..56757117:-
ssc-miR-146a-5p	TP & YP	ucaaaugcucagacuccugu	ugugcaucguagucaaaugcucagacuccugugguggcugcucaugcaccacggauguuu	16:68488139..68488196:+
ssc-miR-146b	TP & YP	ugauauguuugauauuggguug	ugcuucugugugauauguuugauauuggguuguuuaauuaggaaccaacuaaaugucaaa	14:123301772..123301833:+
ssc-miR-148a-5p	TP & YP	ucaaaugcucagacuccugu	ugugcaucguagucaaaugcucagacuccugugguggcugcucaugcaccacggauguuu	JH118567.1:80928..80988:+
ssc-miR-148b-5p	TP & YP	ugauauguuugauauuggguug	ugcuucugugugauauguuugauauuggguuguuuaauuaggaaccaacuaaaugucaaa	5:20388200..20388261:+
ssc-miR-149	TP & YP	ucaaaugcucagacuccugu	ugugcaucguagucaaaugcucagacuccugugguggcugcucaugcaccacggauguuu	15:154447032..154447094:-
ssc-miR-150	TP & YP	ugauauguuugauauuggguug	ugcuucugugugauauguuugauauuggguuguuuaauuaggaaccaacuaaaugucaaa	6:50309889..50309945:-
ssc-miR-151-5p	TP & YP	ucaaaugcucagacuccugu	ugugcaucguagucaaaugcucagacuccugugguggcugcucaugcaccacggauguuu	GL893970.1:7098..7155:+
ssc-miR-152	TP & YP	ugauauguuugauauuggguug	ugcuucugugugauauguuugauauuggguuguuuaauuaggaaccaacuaaaugucaaa	12:24289550..24289609:-
ssc-miR-153	TP & YP	ucaaaugcucagacuccugu	ugugcaucguagucaaaugcucagacuccugugguggcugcucaugcaccacggauguuu	15:134369160..134369219:-
ssc-miR-155-5p	TP & YP	ugauauguuugauauuggguug	ugcuucugugugauauguuugauauuggguuguuuaauuaggaaccaacuaaaugucaaa	13:199063353..199063414:-
ssc-miR-15a	TP & YP	ucaaaugcucagacuccugu	ugugcaucguagucaaaugcucagacuccugugguggcugcucaugcaccacggauguuu	JH118724.1:70425..70484:+
ssc-miR-15b	TP & YP	ugauauguuugauauuggguug	ugcuucugugugauauguuugauauuggguuguuuaauuaggaaccaacuaaaugucaaa	13:108388152..108388212:+
ssc-miR-16	TP & YP	ucaaaugcucagacuccugu	ugugcaucguagucaaaugcucagacuccugugguggcugcucaugcaccacggauguuu	JH118724.1:70565..70629:+
ssc-miR-17-5p	TP & YP	ugauauguuugauauuggguug	ugcuucugugugauauguuugauauuggguuguuuaauuaggaaccaacuaaaugucaaa	11:66610069..66610129:+
ssc-miR-181a	TP & YP	ucaaaugcucagacuccugu	ugugcaucguagucaaaugcucagacuccugugguggcugcucaugcaccacggauguuu	1:299322161..299322221:+
ssc-miR-181b	TP & YP	ugauauguuugauauuggguug	ugcuucugugugauauguuugauauuggguuguuuaauuaggaaccaacuaaaugucaaa	10:26426866..26426926:-
ssc-miR-181c	TP & YP	ucaaaugcucagacuccugu	ugugcaucguagucaaaugcucagacuccugugguggcugcucaugcaccacggauguuu	2:65553675..65553736:-
ssc-miR-181d-5p	TP & YP	ugauauguuugauauuggguug	ugcuucugugugauauguuugauauuggguuguuuaauuaggaaccaacuaaaugucaaa	2:65553495..65553558:-
ssc-miR-182	TP & YP	ucaaaugcucagacuccugu	ugugcaucguagucaaaugcucagacuccugugguggcugcucaugcaccacggauguuu	18:20035222..20035287:+
ssc-miR-183	TP & YP	ugauauguuugauauuggguug	ugcuucugugugauauguuugauauuggguuguuuaauuaggaaccaacuaaaugucaaa	18:20030656..20030718:+
ssc-miR-1839-5p	TP & YP	ucaaaugcucagacuccugu	ugugcaucguagucaaaugcucagacuccugugguggcugcucaugcaccacggauguuu	7:57683204-57683283:-
ssc-miR-184	TP & YP	ugauauguuugauauuggguug	ugcuucugugugauauguuugauauuggguuguuuaauuaggaaccaacuaaaugucaaa	GL894254.2:214212..214273:-
ssc-miR-185	TP & YP	ucaaaugcucagacuccugu	ugugcaucguagucaaaugcucagacuccugugguggcugcucaugcaccacggauguuu	14:55086534..55086590:+
ssc-miR-186	TP & YP	ugauauguuugauauuggguug	ugcuucugugugauauguuugauauuggguuguuuaauuaggaaccaacuaaaugucaaa	6:131558980..131559040:+
ssc-miR-18a	TP & YP	ucaaaugcucagacuccugu	ugugcaucguagucaaaugcucagacuccugugguggcugcucaugcaccacggauguuu	11:66610208..66610272:+
ssc-miR-18b	TP & YP	ugauauguuugauauuggguug	ugcuucugugugauauguuugauauuggguuguuuaauuaggaaccaacuaaaugucaaa	X:126200026..126200091:-
ssc-miR-190a	TP & YP	ucaaaugcucagacuccugu	ugugcaucguagucaaaugcucagacuccugugguggcugcucaugcaccacggauguuu	1:120448025..120448083:-
ssc-miR-190b	TP & YP	ugauauguuugauauuggguug	ugcuucugugugauauguuugauauuggguuguuuaauuaggaaccaacuaaaugucaaa	4:104457810..104457892:+
ssc-miR-191	TP & YP	caacggaaucccaaaagcagcu	caacggaaucccaaaagcagcuguugucuccagagcauuccagcugcacuuggauuucguuccc	13:34898608..34898672:-
ssc-miR-192	TP & YP	cugaccuaugaauugacagcc	gcacagggcucugaccuaugaauugacagccagugcucucaucuccccucuggcugccaa	2:6416980..6417059:+
ssc-miR-193a-5p	TP & YP	uagguaguuucauguuguuggg	uugcucagcugaucuguggcuuagguaguuucauguuguugggauugaguuuugaacucg	12:45165046..45165102:-
ssc-miR-194a	TP & YP	uacugcaucaggaacugauuggau	augucgcagauacugcaucaggaacugauuggauaagaauuggucaccaucaguucuuaa	2:6416789..6416848:+
ssc-miR-194b-5p	TP & YP	uguaacagcgacuccauguggac	uguaacagcgacuccauguggacugugccccaauuuccaguggagaugcuguuaccuu	10:11962873..11962931:+
ssc-miR-195	TP & YP	uagcagcacagaaauauuggca	uagcagcacagaaauauuggcaccgggcggagagucugccaguauuggcugugcugccccag	12:54717330..54717392:+
ssc-miR-196a	TP & YP	uagguaguuucauguuguuggg	uugcucagcugaucuguggcuuagguaguuucauguuguugggauugaguuuugaacucg	5:19654956..19655062:-
ssc-miR-196b-5p	TP & YP	uacugcaucaggaacugauuggau	augucgcagauacugcaucaggaacugauuggauaagaauuggucaccaucaguucuuaa	18:50037517..50037575:+
ssc-miR-199a-5p	TP & YP	acaguagucugcacauugguu	cccaguguucagacuaccuguucaggacaaugccguuguacaguagucugcacauugguu	9:126105258..126105318:-
ssc-miR-19a	TP & YP	ugugcaaaucuaugcaaaacuga	aguuuugcauaguugcacuacaagaagaauguaguugugcaaaucuaugcaaaacuga	11:66610356..66610414:+
ssc-miR-19b	TP & YP	ugugcaaauccaugcaaaacuga	aguuuugcagguuugcauccagcugugugauauucugcugugcaaauccaugcaaaacuga	11:66610655..66610716:+
ssc-miR-202-5p	TP & YP	uuccuaugcauauacuucuuu	uuccuaugcauauacuucuuugagggucuggccugaagagguguaggcaugggaaac	14:153169595..153169652:-
ssc-miR-204	TP & YP	uucccuuugucauccuaugccu	uucccuuugucauccuaugccugagaauauaugaaggaggcugggaaggcaaagggacguuc	1:250527032..250527094:-
ssc-miR-205	TP	uccuucauuccaccggagucugu	uccuucauuccaccggagucugucucauacccaaccagauuucaguggagugaagcuca	9:146808295..146808354:-
ssc-miR-206	TP & YP	uggaauguaaggaagugugu	augcuucuuuauauccccauacggauuacuugacuauggaauguaaggaagugugu	7:52426458..52426514:+
ssc-miR-208b	TP & YP	auaagacgaacaaaagguuugu	aagcuuuuugcucgcguuauguuucucauccgaauauaagacgaacaaaagguuugu	7:81071336..81071393:-
ssc-miR-20a	TP & YP	uaaagugcuuauagugcagguag	uaaagugcuuauagugcagguaguguuuaguuaucuacugcauuaugagcacuuaaagu	11:66610520..66610579:+
ssc-miR-20b	TP & YP	caaagugcucacagugcagguag	caaagugcucacagugcagguagguuuugcauuacucuacuguagugugggcacuuccag	X:126199784..126199844:-
ssc-miR-21	TP & YP	uagcuuaucagacugauguugac	uagcuuaucagacugauguugacuguugaaucucauggcaacagcagucgaugggcugu	12:37340402..37340461:+
ssc-miR-210	TP & YP	cugugcgugugacagcggcuga	agccacugcccaccgcacacugcgcugcuccggacccacugugcgugugacagcggcuga	2:339083..339143:+
ssc-miR-212	TP & YP	uaacagucuccagucacggcca	accuuggcucuagacugcuuacugcccgggccgcccucaguaacagucuccagucacggcca	12:50016160..50016222:-
ssc-miR-214	TP & YP	acagcaggcacagacaggcagu	ugccugucuacacuugcugugcagaacauccgcucaccuguacagcaggcacagacaggcagu	9:126099478..126099541:-
ssc-miR-215	TP & YP	augaccuaugaauugacagaca	augaccuaugaauugacagacaauguggcuaaaucugucugucauuucuguaggccaaua	10:11786583..11786643:-
ssc-miR-216	TP	uaaucucagcuggcaacuguga	uaaucucagcuggcaacugugagauguucauacaaucccccacaguggucucugggauuaug	3:90058993..90059055:+
ssc-miR-217	TP & YP	uacugcaucaggaacugauuggau	augucgcagauacugcaucaggaacugauuggauaagaauuggucaccaucaguucuuaa	3:90065707..90065813:+
ssc-miR-218-5p	TP & YP	uugugcuugaucuaaccaugu	uugugcuugaucuaaccaugugguggaacgauggaaacggaacaugguucugucaagcaccgcg	16:59686638..59686702:+
ssc-miR-219	TP & YP	ugauuguccaaacgcaauucucg	ugauuguccaaacgcaauucucgagucuauagcucuggccgagaguugagucuggacgucccga	7:29752709..29752773:-
ssc-miR-221-3p	TP	agcuacauugucugcuggguuuc	agcuacauugucugcuggguuucaggcuaccuggaagcaugugcuucgcagcuguuuucauccccgcuucaacuguacugu	X:45274818..45274899:-
ssc-miR-221-5p	TP & YP	agcuacauugucugcuggguuuc	accuggcauacaauguagauuucuguguuuguugggcaacagcuacauugucugcuggguuuc	X:45274876..45274939:-
ssc-miR-222	TP & YP	agcuacaucuggcuacugggucucu	ggcucaguagccaguguagauccugucauuuguaaucaguagcuacaucuggcuacugggucucu	X:45275617..45275682:-
ssc-miR-22-5p	TP & YP	aguucuucaguggcaagcuuua	gagccgcaguaguucuucaguggcaagcuuuauguccugacccagcuaaagcugccaguu	11:75463716..75463810:+
ssc-miR-2320-5p	TP & YP	uggcacaggguccagcugucggc	uggcacaggguccagcugucggcuguaauacccgaugggucgaugauggucccuguguuugg	6:60147831..60147893:-
ssc-miR-23a	TP & YP	aucacauugccagggauuucc	gggguuccuggggaugggauuugcugccugucacaaaucacauugccagggauuucc	2:65581843..65581900:+
ssc-miR-23b	TP & YP	aucacauugccagggauuacc	uggguuccuggcaugcugauuugugacuuaagauuaaaaucacauugccagggauuacc	10:31341123..31341182:-
ssc-miR-2411	TP & YP	uggagugacugucagaugcagcc	uggagugacugucagaugcagccaucagaauaggugauuuggcugaacugucauacucccacaucc	4:104403867..104403933:-
ssc-miR-24-2-5p	TP & YP	uggcucaguucagcaggaac	gugccuacugagcugauaucaguucucauuuuacacacuggcucaguucagcaggaac	10:31340342..31340400:-
ssc-miR-2483	TP & YP	cgucaaccauccagcuguuugg	cgucaaccauccagcuguuuggggugaugcaaacaaacaucugguugguugagaga	X:117608210..117608266:-
ssc-miR-26a	TP & YP	uucaaguaauccaggauaggcu	uucaaguaauccaggauaggcuguuuccaucugugaggccuauucuugauuacuuguuuc	GL895994.1:40653..40713:+
ssc-miR-27a	TP & YP	uucacaguggcuaaguuccgc	agggcuuagcugcuugugagcagguccacagcaagucguguucacaguggcuaaguuccgc	2:65582028..65582089:+
ssc-miR-27b-5p	TP & YP	uucacaguggcuaaguucugc	agagcuuagcugauuggugaacagugacugguuuccgcuuuguucacaguggcuaaguucugc	10:31340887..31340950:-
ssc-miR-28-5p	TP & YP	aaggagcucacagucuauuga	aaggagcucacagucuauugaguugccuuucugucuuccccacuagauugugagcuccugga	13:135461302..135461364:+
ssc-miR-296-3p	TP & YP	aggguugggcggaggcuuuccu	aggguugggcggaggcuuuccugaaggcucugaggagagcugcgcccacaggcugugu	17:66288677..66288735:-
ssc-miR-299	TP & YP	augguuuaccgucccacauac	cgguacuugaagaaaugguuuaccgucccacauacauuuugcauauguaugugggacggu	14: 101023794..101023856:+
ssc-miR-29a	TP & YP	uagcaccaucugaaaucgguu	acugauuucuuuugguguucagagucaauauaauuuucuagcaccaucugaaaucgguu	18:19035239..19035298:+
ssc-miR-29b	TP & YP	cuagcaccauuugaaaucagug	cugguuucacaugguggcuuagauuuuuccaucuuuguaucuagcaccauuugaaaucagug	9:148552448..148552510:+
ssc-miR-29c	TP & YP	uagcaccauuugaaaucgguu	accgauuucuccugguguucagagucuguuuuugucuagcaccauuugaaaucgguu	9:148553014..148553071:+
ssc-miR-30a-5p	TP & YP	uguaaacauccucgacugga	uguaaacauccucgacuggaagcugugaggcugaagacgggcuuucagucggauguuugcagc	GL895276.2:200566..200629:+
ssc-miR-30b-5p	TP & YP	uguaaacauccuacacucagcu	uguaaacauccuacacucagcuguaauacauggauuggcugggagguggauguuuacuuc	4:6717653..6717713:+
ssc-miR-30c-5p	TP & YP	uguaaacauccuacacucucagcu	uguaaacauccuacacucucagcuguggaaaguaagaaagcugggagaaggcuguuuacucu	GL895276.2:226526..226588:+
ssc-miR-30d	TP & YP	uguaaacauccccgacugga	uguaaacauccccgacuggaagcuguaagacauagcuaagcuuucagucagauguuugcu	4:6713525..6713585:+
ssc-miR-30e-5p	TP & YP	uguaaacauccuugacuggaagcu	uguaaacauccuugacuggaagcugugaggcguucccaggagcuuucagucggauguuuacagc	6:157476662..157476726:-
ssc-miR-31	TP & YP	aggcaagaugcuggcauagcugu	aggcaagaugcuggcauagcuguuaaacugagaaccugcuaugccaacauauugccauc	1:224397171..224397230:+
ssc-miR-32	TP & YP	uauugcacauuacuaaguugc	uauugcacauuacuaaguugcauguugucacggccucagugcaauuuagugugugugauauu	1:280645139..280645201:-
ssc-miR-320	TP & YP	aaaagcuggguugagagggcga	gccuucucuucccgguucuucccggagucgggaaaagcuggguugagagggcga	14:6954949..6955003:-
ssc-miR-325	TP & YP	uuuauugagcaccuccuauca	ccuaguagguguucaguaaguguuugugacauaauucguuuauugagcaccuccuauca	X:69436738..69436797:+
ssc-miR-326	TP & YP	ccucugggcccuuccuccagc	uggaggcagggccuuugugcaggcggguugugcucagaucgccucugggcccuuccuccagc	9:10800205..10800267:-
ssc-miR-328	TP & YP	cuggcccucucugcccuuccgu	gggggggcaggaggggcucagggagaaagugugugccgccccuggcccucucugcccuuccgu	6:25134088..25134151:-
ssc-miR-331-5p	TP & YP	gccccugggccuauccuagaac	ucuagguauggucccagggaucccagaucaaaccaggccccugggccuauccuagaac	5:92224985..92225043:-
ssc-miR-335	TP & YP	ucaagagcaauaacgaaaaau	ucaagagcaauaacgaaaaauguuugucauaaaccguuuuucauuauugcuccugacc	18:19338007..19338065:-
ssc-miR-338	TP & YP	uccagcaucagugauuuuguu	aacaauauccuggugcugagugaugacacacgcaacuccagcaucagugauuuuguu	12:1507095..1507152:+
ssc-miR-340	TP & YP	uuauaaagcaaugagacugauu	uuauaaagcaaugagacugauugucauaugucguuugugggauccgucucaguuacuuuauagc	2:80137502..80137566:+
ssc-miR-345-5p	TP & YP	gcugacuccuaguccagugcu	gcugacuccuaguccagugcuugugauggcuggugggcccugaacuaggggucuggagg	7:128658311..128658370:+
ssc-miR-34a	TP & YP	uggcagugucuuagcugguugu	uuucuuuggcagugucuuagcugguuguugugaguaauagcaaaggaagcaaucagcagc	1:9151668..9151777:-
ssc-miR-34c	TP & YP	aggcaguguaguuagcugauugc	aggcaguguaguuagcugauugcugauaaaaccaaucacuaaccacacggccagg	9:44166885..44166940:-
ssc-miR-3613	TP & YP	uguuguacuuuuuuuuuugu	ggguuuggauuguuguacuuuuuuuuuuguucguugcauuuuuaggaacaaaaaaaaaag	13:49996415..49996501:-
ssc-miR-361-5p	TP & YP	uuaucagaaucuccagggguac	uuaucagaaucuccagggguacuuauaauuugaaaaagucccccaggugugauucugauu	X:78804794..78804854:-
ssc-miR-362	TP & YP	aauccuuggaaccuaggugugagu	aauccuuggaaccuaggugugagugcugcucuagugcaacacaccuauucaaggauuca	X:48638476..48638535:+
ssc-miR-363	TP & YP	aauugcacgguauccaucugua	cggguggaucacgaugcaauuuugauuaguaucauaggagaaaaauugcacgguauccaucugua	X:126199353..126199418:-
ssc-miR-365-5p	TP & YP	uaaugccccuaaaaauccuuau	agggacuuucaggggcagcuguguuuucugacucagucauaaugccccuaaaaauccuuau	12:45152803..45152864:-
ssc-miR-374a-5p	TP & YP	uuauaauacaaccugauaagu	uuauaauacaaccugauaaguguuacagcacuuaucagguuguauuguaauu	X:67530379..67530431:-
ssc-miR-374b-5p	TP & YP	auauaauacaaccugcuaagu	auauaauacaaccugcuaaguguccuagcacuuaucagguuguauuaucauu	X:67425205..67425257:-
ssc-miR-376a-5p	TP & YP	guagauucuccuucuaugagu	guagauucuccuucuaugaguacauuauuuauuauuaaucauagaggaaaauccacgu	GL894231.1:30866..30924:-
ssc-miR-376b	TP & YP	guggcuauuccuucuauguuua	uauuuaaaagguggcuauuccuucuauguuuauguuauuugugguuaaacauagaggaaa	14:101040436..101040535:+
ssc-miR-376c	TP & YP	aacauagaggaaauuccacgu	guggauauuccuucuauguuuauguuauuugugguuaaacauagaggaaauuccacgu	GL894231.1:32045..32103:-
ssc-miR-378	TP & YP	acuggacuuggagucagaaggc	cuccugacuccagguccuguguguugccuggaaauagcacuggacuuggagucagaaggc	2:157640363..157640423:+
ssc-miR-381	TP & YP	uauacaaggacaagcucucugu	agcgagguugcccuuuguauauucggguuuugagguggaauauacaaggacaagcucucugu	GL894231.1:27147..27209:-
ssc-miR-382	TP & YP	aaguuguucgugguggauucg	acuugaagagaaguuguucgugguggauucgcuuuacuuaugacgaaucauucacggaca	14: 101054306..101054381:+
ssc-miR-421-5p	TP & YP	aucaacagacauuaauugggcgc	cucauuaaauguuuguugaaugaaaaaaugaaucaucaacagacauuaauugggcgc	X:67425041..67425098:-
ssc-miR-423-5p	TP & YP	agcucggucugaggccccucagu	ugaggggcagagagcgagacuuuucuauuuuccaaaagcucggucugaggccccucagu	12:48287030..48287089:-
ssc-miR-424-5p	TP & YP	cagcagcaauucauguuuugaa	uccgaggggaugcagcagcaauucauguuuugaagggcuuuaaaugguucaaaacgugag	X:134546614..134546711:-
ssc-miR-425-5p	TP & YP	aaugacacgaucacucccguugagu	aaugacacgaucacucccguugagugggcacccaaguagccaucgggaaugucguguccgc	13:34898118..34898179:-
ssc-miR-432-5p	TP & YP	ucuuggaguaggucauugggug	ucuuggaguaggucauuggguggauccuuuauuucccuaugugggccacuggauggcuccuccauggcu	7:132079009..132079078:+
ssc-miR-4334-3p	TP & YP	ucccuguccuccaggagcuca	ucccuguccuccaggagcucacuuaccuugggccgugagcuccucgaggccagagc	3:726720..726776:+
ssc-miR-4335	TP & YP	gugcccagcgcugcagggca	ccucuuccagccccacguugggcgccacucugcugugcccagcgcugcagggcaauaggg	3:726720..726776:+
ssc-miR-4337	TP & YP	agugaaggcuuauauaucuugu	caggguauauaagccuucacugguuaaaucaacauacagugaaggcuuauauaucuugu	18:16110026..16110085:-
ssc-miR-4338	TP	uucccauugagacugagcaucu	uguucagucucagugggaaccguguguaagucuuguucccauugagacugagcaucu	GL896017.1:115028..115085:-
ssc-miR-450a	TP & YP	uuuugcgauguguuccuaau	uuuugcgauguguuccuaauaugcaguauaaauauauugggagcauuuugcaugca	GL895293.1:4200..4256:+
ssc-miR-450b-5p	TP & YP	uuuugcaauauguuccugaau	uuuugcaauauguuccugaauauguaauauaaguauauugggaacauuuugcaucca	GL895293.1:4366..4423:+
ssc-miR-450c-5p	TP & YP	uuuugcgauguguuccuaauac	uuuugcgauguguuccuaauacguaaucuaaguguauugggaacauuuugcauucgu	GL895293.1:4066..4123:+
ssc-miR-451	TP & YP	aaaccguuaccauuacugaguu	ggggguggcgagcaaaccguuaccauuacugaguuuaguaaugguaacgguucucuugcu	12:47177114..47177178:+
ssc-miR-452	TP & YP	ucagucucaacugcaaagaagu	uguuugcagaggaaacugagacuuuguaacuacaucucagucucaacugcaaagaagu	X:140861121..140861179:-
ssc-miR-455-5p	TP & YP	uaugugccuuuggacuacaucg	uaugugccuuuggacuacaucguggaagccagcaccaugcaguccaugggcauauacacu	1:286017390..286017450:+
ssc-miR-486	TP & YP	uccuguacugagcugccccgag	uccuguacugagcugccccgaggcccucacugugcccagcucgggccagcucaguacccggc	GL894726.2:3475..3537:-
ssc-miR-490-5p	TP & YP	caaccuggaggacuccaugcugu	ccauggauccccaggugggucacguuucaagauacaccaaccuggaggacuccaugcugu	18:13361988..13362048:-
ssc-miR-491	TP & YP	aguggggaacccuuccaugagga	aguggggaacccuuccaugaggaguagaacacuccuuaugcaagauucccuucuac	1:225810916..225810972:-
ssc-miR-493-5p	TP & YP	uuguacaugguaggcuuucauu	uuguacaugguaggcuuucauucauucguuugcacaugcggugaaggucuacugugugccagg	7:132069409..132069472:-
ssc-miR-494	TP & YP	agguugucguguugucuucucu	cucgaaggagagguugucguguugucuucucuuuacuuaugaugaaacauacacgggaaa	13:49996415..49996501:-
ssc-miR-497	TP & YP	cagcagcacacugugguuugua	cagcagcacacugugguuuguacggcacuguggccacguccaaaccacacugugguguu	12:54717032..54717091:+
ssc-miR-499-5p	TP & YP	uuaagacuugcagugauguuu	uuaagacuugcagugauguuuaacuccucuccacgugaacaucacagcaagucugugc	17:43571160..43571218:+
ssc-miR-500	TP & YP	uaauccuugcuaccugggugaga	uaauccuugcuaccugggugagagugcugugugaaugcaaugcaccugggcaaggauucu	X:48638002..48638062:+
ssc-miR-503	TP & YP	uagcagcgggaacaguacugcag	gccccgcacucagccgugcccuagcagcgggaacaguacugcagugggcgaucgguacuc	X:134546328..134546398:-
ssc-miR-504	TP & YP	agacccuggucugcacucuauc	agacccuggucugcacucuaucuguaugcuuacugaagggagcgcagggcaggguuucc	X:129654215..129654274:+
ssc-miR-505	TP & YP	cgucaacacuugcugguuuccu	gggagccaggaaguauugauguuucugccagguuagcgucaacacuugcugguuuccu	X:130835652..130835710:-
ssc-miR-532-5p	TP & YP	caugccuugaguguaggaccgu	caugccuugaguguaggaccguuggcaucugaauacccucccacacccaaggcuugca	X:48632040..48632098:+
ssc-miR-542-5p	TP & YP	ugugacagauugauaacugaaa	ucggggaucaucaugucacgagagaccacugugcacuugugacagauugauaacugaaa	GL895293.1:3359..3418:+
ssc-miR-545-5p	TP & YP	aucaacaaacauuuauugugugc	ucaguaaauguuuauuggaugaauaaaugaaugacucaucaacaaacauuuauugugugc	X:67530204..67530264:-
ssc-miR-551a	TP	gcgacccacucuugguuucca	gaaauccagagcgggugaggccugucugacuguuucuaggcgacccacucuugguuucca	6:59927708..59927768:+
ssc-miR-574	TP & YP	cacgcucaugcacacacccaca	ugagugugugugugugagugugugucgcuccggguccacgcucaugcacacacccaca	8:31672473..31672531:+
ssc-miR-582	TP & YP	uuacaguuguucaaccaguuacu	uuacaguuguucaaccaguuacuaaucuaacuaacuguaaccgguugaacaacugaaccc	16:41335762..41335822:+
ssc-miR-628	TP & YP	augcugacauauuuacuaga	augcugacauauuuacuagaggguaaaguuaacaaccuucuaguaagaguggcagucgaag	1:129013487..129013548:+
ssc-miR-652	TP & YP	aauggcgccacuaggguugugc	acaacccuaggagagggugccauucacauagacuauaauugaauggcgccacuaggguugugc	GL894953.1:52762..52825:-
ssc-miR-664-5p	TP & YP	uauucauuuaucucccagccuaca	caggcuaggagaagugauuggauagaaaaugguauucuauucauuuaucucccagccuaca	10:11890524..11890585:+
ssc-miR-671-5p	TP & YP	aggaagcccuggaggggcuggagg	aggaagcccuggaggggcuggaggugauggauguuuuccuccgguucucagggcuccacc	18:6286702..6286762:-
ssc-miR-7	TP & YP	uggaagacuagugauuuuguuguu	uggaagacuagugauuuuguuguuuuuagauaacuaaaucgacaacaaaucacagucugccaua	10:35113363..35113427:+
ssc-miR-708-5p	TP & YP	aaggagcuuacaaucuagcugg	aaggagcuuacaaucuagcugggggugaaugacuugcacaugaacgcaacuagacugugagcuucuaga	9:15120482..15120551:-
ssc-miR-7134-5p	TP & YP	agcuggucugggaguucccggg	ggggaacucccagaccagcuuccacucccuucaagaagcuggucugggaguucccggg	3:10664434..10664492:+
ssc-miR-7135-3p	TP & YP	ucucugagacacugacuguggaucugucugugucucugagcag	ucucugagacacugacuguggggguauguguguguccaucugucugugucucugagcag	3:29052266..29052324:+
ssc-miR-7136-5p	TP & YP	ucugguccagacacuguggagc	ucugguccagacacuguggagcugaagagaccaacacuucucaguguuugaaccagaag	7:8701439..8701498:+
ssc-miR-7137-5p	TP & YP	agcuggucugggaguucccggg	ggggaacucccagaccagcuuccacucccuucaagaagcuggucugggaguucccggg	3:10664434..10664492:+
ssc-miR-7138-5p	TP & YP	ucccagcaaguguccauccaucugaggacuggccuugcagggugc	ucccagcaaguguccauccaucucuguguccauaagagaggacuggccuugcagggugc	2:82423677..82423735:-
ssc-miR-7139-5p	TP & YP	ccauuccuucgucugugcacuaguagggcacaggaugggaugagg	ccauuccuucgucugugcacuagaaaaauaacaguaccuagggcacaggaugggaugagg	5:109259471-109259530:+
ssc-miR-7140-5p	TP & YP	caacucaagggggcaucauuca	caacucaagggggcaucauucacuucauagucucugugaaugaugccccuuagaguugag	17:39852404-39852464:+
ssc-miR-7142-5p	TP & YP	uuuguuggcuccucugaaguga	acucuccgaggggccuucaagggcaaguucuugucaccuuuguuggcuccucugaaguga	2:7444710..7444770:-
ssc-miR-7143-5p	TP	aagcucagcucugaagugcagagg	aagcucagcucugaagugcagaggcuguuugcacuuccucugcacuugaagcugagacug	9:31199350..31199410:+
ssc-miR-7144-5p	TP & YP	acuuucccgggauuuggagcg	acuuucccgggauuuggagcgcuuccgcacgcgcuccuugucccgagaccgcga	11:81643736..81643790:+
ssc-miR-744	TP & YP	ugcggggcuagggcuaacagca	gcagggugcggggcuagggcuaacagcagucuuacugaagguuuccuggaaaccacgcac	12:59358203..59358282:+
ssc-miR-769-5p	TP & YP	ugagaccucuggguucugagcu	ugagaccucuggguucugagcugugauguugcuuccaagcugggaucucuggggucuugguu	6:47708773..47708835:+
ssc-miR-874	TP & YP	cugcccuggcccgagggaccga	cggccccacgcaccaggguaagagagacucucgcuuccugcccuggcccgagggaccga	2:145381108..145381167:-
ssc-miR-885-5p	TP & YP	uccauuacacuacccugccucu	uccauuacacuacccugccucuucuccacgagaggcagcgggguguaguggaua	JH118519.1:42303..42357:-
ssc-miR-9	TP & YP	ucuuugguuaucuagcuguauga	ucuuugguuaucuagcuguaugaguguauuggucuucauaaagcuagauaaccgaaagua	2:98744583..98744643:-
ssc-miR-92a	TP & YP	uauugcacuugucccggccugu	agguugggaucgguugcaaugcuguguuucuguaugguauugcacuugucccggccugu	11:66610772..66610831:+
ssc-miR-92b-5p	TP & YP	uauugcacucgucccggccucc	agggacgggacgcggugcaguguuguucuuuccccugccaauauugcacucgucccggccucc	4:103407109..103407172:-
ssc-miR-95	TP & YP	uucaacggguauuuauugagc	aauaaauguuuguugaauugagaugcguuaaauucaacggguauuuauugagc	8:4277254..4277307:+
ssc-miR-98	TP & YP	ugagguaguaaguuguauuguu	ugagguaguaaguuguauuguugugggguagggauuuuaggccccaauuagaagauaacuauacaacuuacuacuuuccc	X:51800860..51800940:-
ssc-miR-99a	TP & YP	aacccguagauccgaucuugu	aacccguagauccgaucuuguggugaaguggaccgcacaagcucgcuucuaugggucugu	13:191558621..191558681:+
ssc-miR-99b	TP & YP	cacccguagaaccgaccuugcg	cacccguagaaccgaccuugcggggccuucgccgcacacaagcucgugucuguggguccg	6:51858223..51858283:+
ssc-miR-1343	YP	cuccuggggcccgcacucucgc	uggggagcggcccccgggcgggccucugcucuggccccuccuggggcccgcacucucgc	2:28433191..28433250:-
ssc-miR-4331	YP	uggcguagaucacagacacagc	uggcguagaucacagacacagcucagaucuggcauugcuguggcugugguguaggccagc	6:60130108..60130168:-
ssc-miR-676-5p	YP	ccguccuaagguuguugaguuc	acucuucaaucucaggacucgcauaauuagcagaaugccguccuaagguuguugaguuc	X:63280936..63280995:+
