# Supplementary material for: A Comprehensive MicroRNA Expression Profile Related to Hypoxia Adaptation in the Tibetan Pig
Source: PLoS One. 2015 Nov 16;10(11):e0143260. doi: 10.1371/journal.pone.0143260 (PMC4646468; doi:10.1371/journal.pone.0143260)
Supplement: S5 Table — (XLSX) [file pone.0143260.s011.xlsx]

## Sheet: S5 Table
S5 Table. Characteristics of 136 conserved miRNAs in other mammals and 26 novel pre-miRNAs.
Novel conserved miRNAs	Positive expression	miRNAs	Mature miRNA	miRNA precursors	Genome loci
1_1065	YP	mmu-miR-19a-5p	ugauauguuugauauauuagguu	ugauauguuugauauauuagguuguuauuuaauccaacuauauaucaaacauauuccu	1:120448025..120448083:-
1_1299	YP	hsa-miR-491-5p	aguggggaacccuuccaugagg	aguggggaacccuuccaugaggaguagaacacuccuuaugcaagauucccuucuac	1:225810916..225810972:-
1_1451	YP	hsa-miR-219a-5p	ugauuguccaaacgcaauucu	ugauuguccaaacgcaauucuuguacgagucugcggccaaccgagaauuguggcuggacaucugu	1:302806860..302806925:-
1_1458	TP	hsa-miR-3591-5p	uuuagugugauaauggcguuug	uuuagugugauaauggcguuugauaguuuggacacaaacaccauugucacacuccaca	1:179916351..179916409:+
1_155	YP	hsa-miR-2113	auuugugcuuggcucugucac	gacagguacagggacaaaucccguuaauaaguaagaggauuugugcuuggcucugucac	1:73712939..73712998:+
1_1700	TP	novel	gggccaguugcgcaaugga	gggccaguugcgcaauggauaacgcgucugacuacgaugccagauucuuaacacacugagcaaggccagggauc	1:214929742..214929816:+
1_1759	TP	hsa-miR-219a-5p	ugauuguccaaacgcaauucu	ugauuguccaaacgcaauucuuguacgagucugcggccaaccgagaauuguggcuggacaucugu	1:302806860..302806925:-
1_2210	TP	hsa-miR-219b-5p	agauguccagccacaauucuc	agauguccagccacaauucucgguuggccgcagacucguacaagaauugcguuuggacaaucagu	1:302806863..302806928:+
1_320	YP	mmu-miR-147-5p	uggaaacacuucugcacaaacu	uggaaacacuucugcacaaacuagauucuggauaccagugugcggaaaugcuucugcu	1:140919001..140919059:+
1_372	TP	mmu-miR-147-5p	uggaaacacuucugcacaaacu	uggaaacacuucugcacaaacuagauucuggauaccagugugcggaaaugcuucugcua	1:140919001..140919060:+
1_4279	TP	hsa-miR-21-3p	aaacaccacuuuugggugaagcgg	aaacaccacuuuugggugaagcggcagcauguuguguuguuuuguuucaaucaguggugugacaaga	1:299756994..299757061:-
1_4398	TP	hsa-miR-6889-3p	ucugugccgaaagcauggggaca	aaccccagcuuaggaaacaggguuguucuucauguggaugacucugugccgaaagcauggggaca	1:301872756..301872821:-
1_470	YP	hsa-miR-3591-5p	uuuagugugauaauggcguuug	uuuagugugauaauggcguuugauaguuuggacacaaacaccauugucacacuccaca	1:179916351..179916409:+
1_594	TP	hsa-miR-3591-5p	uuuagugugauaauggcguuug	uuuagugugauaauggcguuugauaguuuggacacaaacaccauugucacacuccaca	1:179916351..179916409:+
1_906	TP & YP	hsa-miR-219b-5p	agauguccagccacaauucucg	agauguccagccacaauucucgguuggccgcagacucguacaagaauugcguuuggacaaucagu	1:302806863..302806928:+
1_931	YP	hsa-miR-3a-5p	uguaaacauccucgacugga	uguaaacauccucgacuggaagcugugaggcugaagacgggcuuucagucggauguuugcagc	1:57750759..57750822:-
10_1798	TP	hsa-miR-654-3p	aauuacaguauaaccagaccua	aauuacaguauaaccagaccuauucugagcagaaacucuuacuagugcugguuauacuguaauuuua	10:1350285..1350352:+
10_4496	TP	novel	aaauuacaguauaaccagaccu	aaauuacaguauaaccagaccuauucugagcagaaacucuuacuagugcugguuauacuguaauuuu	10:1350284..1350351:+
11_1984	YP	hsa-miR-17-5p	uaaagugcuuauagugcagguag	uaaagugcuuauagugcagguaguguuuaguuaucuacugcauuaugagcacuuaaagu	11:66610520..66610579:+
11_2032	YP	mmu-miR-1191b-3p	ugacucacucuguugugcagc	ugcacaacagagcgagccagcugggagcgngacacccugacucacucuguugugcagc	11:4056391..4056449:-
11_6050	TP	mmu-miR-7211-5p	acuuucccgggauuuggagcg	acuuucccgggauuuggagcgcuuccgcacgcgcuccuugucccgagaccgcga	11:81643736..81643790:+
12_2175	YP	hsa-miR-6516-3p	aucauguaugauacugcaaaca	uuugcaguaacaggugugaacauucuagcagcaguuugaugaucauguaugauacugcaaaca	12:4273971..4274034:+
12_2334	YP	mmu-miR-13a-3p	uagugcaauauugcuuauaggguu	uagugcaauauugcuuauaggguuuugguguuugggaagaacuaugggcaaguugcagauacu	12:37088132..37088195:+
12_2416	YP	novel	uauccccauggagucuguugcc	uauccccauggagucuguugcccugggagcccuggcuccgaagcgucugucggggaagcaggcucuggggauuaa	12:56329528..56329603:+
12_2598	YP	mmu-miR-193a-3p	aacuggccuacaaagucccagu	ugggucuuugcgggcgagaugaggguguugguucaacuggccuacaaagucccagu	12:45165046..45165102:-
12_2601	TP	hsa-miR-6516-3p	aucauguaugauacugcaaaca	uuugcaguaacaggugugaacauucuagcagcaguuugaugaucauguaugauacugcaaaca	12:4273971..4274034:+
12_2654	YP	bta-miR-1584-3p	uucucuccuuugcucucucagc	ucugggggcuuguggggagugggcagagguugggaggaccugaccuuggccuucucuccuuugcucucucagc	12:53990304..53990377:-
12_2776	TP	mmu-miR-13a-3p	uagugcaauauugcuuauaggguuu	uagugcaauauugcuuauaggguuuugguguuugggaagaacuaugggcaaguugcagauacu	12:37088132..37088195:+
12_3152	TP	mmu-miR-6916-3p	uuuggucuuuucuccuuggcaga	uggcgagggagaaaugcuaaacucuucauacaagcauacguuuggucuuuucuccuuggcaga	12:49756095..49756158:-
12_6867	TP	mmu-miR-13a-3p	cagugcaauaguauugucaaagc	gcucugacuuuauugcacuacuguacuuuacagcuagcagugcaauaguauugucaaagc	12:37079098..37079158:+
12_6869	TP	mmu-miR-13a-3p	uagugcaauauugcuuauaggguuu	acccuaucgauauugucucugcuguguaaauagcucugaguagugcaauauugcuuauaggguuu	12:37088092..37088157:+
13_2834	YP	mmu-miR-73-3p	uuugcucugcuccugccacaugc	uuugcucugcuccugccacaugcaugucauaaggagagugugacaggccagggcaguuc	13:33474519..33474578:+
13_3014	YP	hsa-miR-15a-5p	uagcagcacguaaauauuggcg	uagcagcacguaaauauuggcguaguaaaauaaauauuaaacaccaauauuauugugcugcuuu	13:108388297..108388361:+
13_3297	YP	mmu-miR-7646-5p	acaagagaaccccaguaccugc	acaagagaaccccaguaccugccuguuuuaaaagcagguauaggaguucccuggugu	13:20624476..20624533:-
13_3303	YP	hsa-miR-26a-5p	uucaaguaacccaggauaggcu	uucaaguaacccaggauaggcugugcaggucccaaggggccuauucuugguuacuugcacg	13:24885255..24885316:-
13_3411	YP	mmu-miR-191-5p	caacggaaucccaaaagcagcu	caacggaaucccaaaagcagcuguugucuccagagcauuccagcugcacuuggauuucguuccc	13:34898608..34898672:-
13_3472	YP	hsa-miR-24-3p	aggcucaguucagaaggac	aggcucaguucagaaggacuccagcugagcuggcugug	13:52095720..52095758:-
13_3636	YP	novel	uauaucugccuguauauaug	uauauacaggcauauauauaugccuauauacuuguauauaucugccuguauauaug	13:136740236..136740292:-
13_3682	TP	hsa-miR-6165	aagcaggauuuagacuacaauau	aagcaggauuuagacuacaauauagcuguuaagugcuguguugucguucccccugcucaa	13:133977046..133977106:+
13_4091	TP	hsa-miR-1184	ucugcagcccccacccaccagu	ucugcagcccccacccaccagucuucaguguggacugagaguggaagggcugggagu	13:32975771..32975828:-
13_9026	TP	novel	ccccauguauggacuuguuagu	ccccauguauggacuuguuagucagacagcaguuauuuagcuagcaauucuguacaugggagc	13:134725840..134725903:+
13_9961	TP	hsa-miR-26a-5p	uucaaguaacccaggauaggcu	uucaaguaacccaggauaggcugugcaggucccaaggggccuauucuugguuacuugcac	13:24885256..24885316:-
14_12365	TP	novel	gauccugaguaaggcugggaacu	uccccagcuuucucagauccccuagaucuuucugggauccugaguaaggcugggaacu	14:94928352..94928410:+
14_4014	YP	mmu-miR-185-5p	uggagagaaaggcaguuccuga	uggagagaaaggcaguuccugaugguccccuccccaggggcuggcuuuccucuggu	14:55086534..55086590:+
14_4307	YP	hsa-miR-6715a-3p	ccaaaccaguugugccuguaga	acaggcacggcugguuugagcauuuuaacugaauugccaaaccaguugugccuguaga	14:133619339..133619397:+
14_4801	YP	hsa-miR-211	uuggggaagaugaaggacagacu	uuggggaagaugaaggacagacuuaaaguaaauucugcccugaguuuucccaucaa	14:87209014..87209070:-
14_5310	TP	mmu-miR-13a-3p	cagugcaaugauauugucaaagc	gcucugacgagguugcacuacugugcuuugaggagcagugcaaugauauugucaaagc	14:53695906..53695964:-
15_6094	TP	novel	acuagguugggaguuccuguugu	acuagguugggaguuccuguuguggcucagugguaacaaaucugacuagcauccaugaggacacaguucaaucccuggccuugcu	15:85376759..85376844:+
15_6389	YP	mmu-miR-149-5p	ucuggcuccgugucuucacucc	ucuggcuccgugucuucacucccguguguguccgaggagggagggagggacgggggcugugc	15:154447032..154447094:-
16_18657	TP	hsa-miR-34a-5p	uggcaguguauuguuagcuggu	uggcaguguauuguuagcugguugaguauaugaguagcaucagcuaacaugcaacugcuguc	16:36468129..36468191:-
16_6633	YP	hsa-miR-34a-5p	uggcaguguauuguuagcuggu	uggcaguguauuguuagcugguugaguauaugaguagcaucagcuaacaugcaacugcuguc	16:36468129..36468191:-
17_20040	TP & YP	novel	ccgaccucccguagcucacuu	augggcuacgggcuguccaggggaguggcugcggcccccgaccucccguagcucacuu	17:69264162..69264220:-
17_6767	YP	mmu-miR-6946-5p	caaagggaagugagguaaacu	uaccucacuuuccuuuggagcaagucccuggggacuuaguugacugugcuccaaagggaagugagguaaacu	17:12134919..12134991:+
17_7084	YP	novel	cccgaccucccguagcucacu	augggcuacgggcuguccaggggaguggcugcggcccccgaccucccguagcucacu	17:69264163..69264220:-
17_7088	YP	hsa-miR-6895-3p	cgucucucugcuagggguucu	agcucccagggagaugccgccugcccagcccuucuggcgucucucugcuagggguucu	17:69271591..69271649:-
17_8082	TP	novel	uaugccacagcagugacaaugc	uauggucacugcugugacacggguuggaucuuccuaugccacagcagugacaaugc	17:66123659..66123715:+
18_20798	TP	hsa-miR-4452	gugaauucuaccagugccauaca	uuauggcccuucgguaauucacugaccgagacuguucacagugaauucuaccagugccauaca	18:20030653..20030716:-
18_7116	YP	mmu-miR-133a-3p	auugguccuggcgccccg	auugguccuggcgccccgccuccguuccuggcccggguucccauugg	18:5314708..5314755:+
18_7300	YP	hsa-miR-1299	uucuggaagauguagucugga	uucuggaagauguagucuggaccagcgcugcuucuuccacuug	18:46444008..46444051:+
18_7456	YP	novel	uccguaauuacucauguaccca	gguaccugaguaauuacgguaacccucccacuuuauaauuuccguaauuacucauguaccca	18:41651611..41651673:-
2_22027	TP	mmu-miR-143-3p	ugagaugagagcccuuggccacu	ggguccagggcuucccaucccagcuuggccuauuuguugagaugagagcccuuggccacu	2:76693980..76694040:+
2_22858	TP	novel	uuugcaccuccgagaguggaau	uuugcaccuccgagaguggaauaacuccugcuguggaguugguccuagucugggugcaaacaguu	2:147014208..147014273:+
2_7503	YP	hsa-miR-21-3p	cugugcgugugacagcggcuga	agccacugcccaccgcacacugcgcugcuccggacccacugugcgugugacagcggcuga	2:339083..339143:+
2_7819	YP	hsa-miR-24-3p	uggcucaguucagcaggaac	gugccuacugagcugaaacacaguugauuugugcagacuggcucaguucagcaggaac	2:65582185..65582243:+
2_7843	YP	novel	gaucccucugcuaucccccagc	ugggggacagcaggggcaucaguguggcugggguucugaucccucugcuaucccccagc	2:71114336..71114395:+
2_7991	YP	hsa-miR-4648	ggugggacugucccuggccca	gguuuuuugggauggaauucuuuauagggugggacugucccuggccca	2:92546948..92546996:+
2_8094	YP	novel	aaaaggcgggagaagucu	acuucucccgcagcagggaaaaaaaggcgggagaagucu	2:120051781..120051820:+
2_9141	TP	novel	ccuccuuuuuucugugaacaga	aguucacaguucauaggaggaugaauguguauccuccuuuuuucugugaacaga	2:58014182..58014236:+
3_10590	TP	hsa-miR-4643	aacacaugugugcugaguggaacu	aacacaugugugcugaguggaacuacuuccugcuucaccaauuccacuccugacauguggacc	3:55853087..55853150:+
3_10952	TP	hsa-miR-4471	cgggaacucccagaccagcuucu	cgggaacucccagaccagcuucuugaagggaguggaagcuggucugggaguuccc	3:10664434..10664489:-
3_24751	TP	hsa-miR-59-3p	uaauuuuauguauaagcuagu	gagcuuauucauaaaaguacaguauaauccaguaaaccuguaauuuuauguauaagcuagu	3:11025000..11025061:+
3_25520	TP	novel	caguuagaagaauaaagaugcu	caguuagaagaauaaagaugcuaugugaucaacuuagcaccuuuauucuucuaacuga	3:106224415..106224473:+
3_25974	TP	hsa-miR-4471	cgggaacucccagaccagcuucu	cgggaacucccagaccagcuucuugaagggaguggaagcuggucugggaguucccccgu	3:10664430..10664489:-
3_8910	YP	mmu-miR-339-5p	ucccuguccuccaggagcuca	ucccuguccuccaggagcucacuuaccuugggccgugagcuccucgaggccagagc	3:726720..726776:+
3_9081	YP	hsa-let-7a-5p	ugagguaguagauuguauaguu	uugugcucuauucccgaagaagagauugcucuaucagagugagguaguagauuguauaguu	3:44864771..44864832:+
3_9082	YP	hsa-let-7a-5p	ugagguaguagauuguauaguu	ugagguaguagauuguauaguugugggguagugauuuuacccuguucaggagauaacuauacaaucuauugccuuccc	3:44864810..44864888:+
3_9222	YP	hsa-miR-216a-5p	uaaucucagcuggcaacuguga	uaaucucagcuggcaacugugagauguucauacaaucccccacaguggucucugggauuaug	3:90058993..90059055:+
3_9268	YP	novel	cccgugcugaucaguagug	cccgugcugaucaguagugggaucagucugugaauagccacugcacaccagccugggca	3:106666225..106666284:+
3_9426	YP	hsa-miR-4471	cgggaacucccagaccagcuucu	cgggaacucccagaccagcuucuugaagggaguggaagcuggucugggaguuccc	3:10664434..10664489:-
4_10025	YP	hsa-miR-454	uuaguccuucggaaccccaaau	uugggguucaaaaggacucaagaauuauagucacauaaacuucuuaguccuucggaaccccaaau	4:111321713..111321778:+
4_10131	YP	bta-miR-2438	cgggguguggggagggcc	cgggguguggggagggcccugggcucgggcagggguguggggccccgauuccucggccccgcg	4:1220244..1220307:-
4_10371	YP	bta-miR-2411-5p	uggagugacugucagaugcagcc	uggagugacugucagaugcagccaucagaauaggugauuuggcugaacugucauacucccacaucc	4:104285512..104285578:-
4_10381	YP	hsa-miR-136-5p	ucaccuccccucucugguaccc	ucaccuccccucucugguacccaggccccgcgaggcgugaggcaggg	4:104962954..104963001:-
4_11616	TP	mmu-miR-6958-3p	acagcugccaaccuugacacu	acagcugccaaccuugacacugucuuaguggcucacagguuagggugaguggcuguuu	4:87278077..87278135:+
4_11715	TP	hsa-miR-454	uuaguccuucggaaccccaaau	ugggguucaaaaggacucaagaauuauagucacauaaacuucuuaguccuucggaaccccaaau	4:110277094..110277158:+
4_30104	YP	mmu-miR-76-3p	cggcucugggucuguggggagc	cccccucaguccaccagagcccggaugccucagaaauucggcucugggucuguggggagc	4:135067647..135067707:-
4_27540	TP	mmu-miR-6958-3p	acagcugccaaccuugacacu	acagcugccaaccuugacacugucuuaguggcucacagguuagggugaguggcuguuu	4:87278077..87278135:+
4_27851	TP	hsa-miR-454	uuaguccuucggaaccccaaau	ugggguucaaaaggacucaagaauuauagucacauaaacuucuuaguccuucggaaccccaaau	4:110277094..110277158:+
4_28195	TP	bta-miR-2438	cgggguguggggagggcc	cgggguguggggagggcccugggcucgggcagggguguggggccccgauuccucggccccgcg	4:1220244..1220307:-
4_9997	YP	hsa-miR-454	uuaguccuucggaaccccaaau	uugggguucaaaaggacucaagaauuauagucacauaaacuucuuaguccuucggaaccccaaau	4:110277093..110277158:+
5_10548	YP	novel	uaucaaguauuggugaggaucu	aucauuaccaguacuugauacuguugugugcaaguaucauaucaaguauuggugaggaucu	5:4775981..4776042:+
5_10982	YP	mmu-miR-7222-5p	cgcacuuggcaucugguccuca	agcucccggugugagugggggcuuggccucucugugcccgcacuuggcaucugguccuca	5:11266548..11266608:-
5_11037	YP	novel	ugcguucauucuguuuggccugg	ugcguucauucuguuuggccugguguucuuucagcaggcgggacagcauggucgcagu	5:22636788..22636846:-
5_11211	YP	hsa-miR-3925-3p	ucuccagugagacagucucugg	ucuccagugagacagucucuggugaacuggucuccagugacucacucccugguguacc	5:61513808..61513866:-
5_11230	YP	mmu-miR-141-3p	uaacacugucugguaaagaugg	aucuuccagcacaguguuggauggucuaauagugaagcuccuaacacugucugguaaagaugg	5:66193718..66193781:-
5_11269	YP	hsa-miR-548at-5p	uaaaguuauauaaggguuuuug	uaaaguuauauaaggguuuuuggaguccacacagucaaaaauccauauauaacuuuaca	5:73565633..73565692:-
5_11326	YP	mmu-miR-331-3p	gccccugggccuauccuagaac	ucuagguauggucccagggaucccagaucaaaccaggccccugggccuauccuagaac	5:92224985..92225043:-
5_12673	TP	mmu-miR-138-2-3p	gcuauuucauguggaagaaacaacc	uccugugaucucuuggcuguucuggaaccucagcagagaauggcuauuucauguggaagaaacaacc	5:82778995..82779062:+
5_13078	TP	mmu-miR-141-3p	uaacacugucugguaaagaugg	aucuuccagcacaguguuggauggucuaauagugaagcuccuaacacugucugguaaagaugg	5:66193718..66193781:-
5_30470	TP	mmu-miR-7222-5p	cgcacuuggcaucugguccuca	agcucccggugugagugggggcuuggccucucugugcccgcacuuggcaucugguccuca	5:11266548..11266608:-
5_31078	TP	mmu-miR-2b-3p	uaauacugccggguaaugaugga	cgucuuacccagcaguguuugggugcugcuugcgagucucuaauacugccggguaaugaugga	5:66194131..66194194:-
6_11601	YP	mmu-miR-2b-3p	uaauacugccugguaaugauga	aucuuacugggcagcauuggauggugucuggucucuaauacugccugguaaugauga	6:58064311..58064368:+
6_12042	YP	mmu-miR-466d-5p	ugugugugggcgccggacgccc	uuguccgugccccacccacucacccgugugugugugugugugugggcgccggacgccc	6:872876..872934:-
6_12201	YP	mmu-miR-15-5p	ucucccaacccuuguaccagug	ucucccaacccuuguaccagugcgugccucagucccugguacaggaauggggggcag	6:50309888..50309945:-
6_13501	TP	mmu-miR-2b-3p	uaauacugccugguaaugauga	aucuuacugggcagcauuggauggugucuggucucuaauacugccugguaaugauga	6:58064311..58064368:+
6_31989	TP	mmu-miR-2b-3p	uaauacugccugguaaugauga	aucuuacugggcagcauuggauggugucuggucucuaauacugccugguaaugauga	6:58064311..58064368:+
7_12773	YP	mmu-miR-1a-3p	uggaauguaaggaagugugu	augcuucuuuauauccccauacggauuacuugacuauggaauguaaggaagugugu	7:52426458..52426514:+
7_12789	YP	mmu-miR-184-3p	uggacggagaacugauaagggu	ccuuaucacuuuuccagccagcuuugugacucuaaauguuggacggagaacugauaagggu	7:53883638..53883699:+
7_12857	YP	hsa-miR-1281	ccgccuccucucgccgcc	cggcggccgggggcgccggaggguccacugagcuuccuccccacccuccccgccuccucucgccgcc	7:69920245..69920312:+
7_13444	YP	hsa-miR-28a-3p	auaagacgaacaaaagguuugu	aagcuuuuugcucgcguuauguuucucauccgaauauaagacgaacaaaagguuugu	7:81071336..81071393:-
7_13562	YP	hsa-miR-7152-5p	cuuccugucuccuccuucccagu	agggagaggggagcaggcccuggaggucaccuggucaccuaacucuuccugucuccuccuucccagu	7:98873399..98873466:-
7_14859	TP	hsa-miR-4766-5p	ucugaaaguacugggggccuc	gcacccucauucuucuuucuagauucugacucaugaucacaaucugaaaguacugggggccuc	7:59717175..59717238:+
7_15015	TP	bta-miR-2459	uccagaugaauggauaaacaga	uuguuuauccauucaucuguugaugggcaugaacauuauccagaugaauggauaaacaga	7:102050825..102050885:+
7_15114	TP	novel	ucuagcaucgagcacccgccu	gugggugcucgaugcuagaugggcacagacaaugguaauaaauaacaucuagcaucgagcacccgccu	7:4037111..4037179:-
8_14206	YP	mmu-miR-146a-3p	ucugugaacuagaaaccucugg	cagagguuuccagcuuauaggauauucauaugguaguucugugaacuagaaaccucugg	8:122371913..122371972:-
8_37911	TP	mmu-miR-291a-3p	uaagugcuuccauguuuuaguaga	aacuuuaacaugggagugcuuucugugaguuuuaaaguaagugcuuccauguuuuaguaga	8:115200080..115200141:+
9_14634	YP	novel	cagccuggcuucuccugacaugg	cagccuggcuucuccugacauggcauggagcguggccugucagaaggucggguag	9:148540649..148540704:+
9_14647	YP	novel	cucgaggcuagagucacgcuugg	cucgaggcuagagucacgcuuggguauccgcuguugccucagugugcuagaguccucgaaga	9:778901..778963:-
9_14766	YP	mmu-miR-34c-3p	aaucacuaauuccacugccauc	uaggcaguguaauuagcugauuguacucuggcgcuuacaaucacuaauuccacugccauc	9:44167439..44167499:-
9_15028	YP	hsa-miR-214-3p	acagcaggcacagacaggcagu	ugccugucuacacuugcugugcagaacauccgcucaccuguacagcaggcacagacaggcagu	9:126099478..126099541:-
9_15030	YP	mmu-miR-199a-3p	acaguagucugcacauugguu	cccaguguucagacuaccuguucaggacaaugccguuguacaguagucugcacauugguu	9:126105258..126105318:-
9_39318	TP	novel	uagcacuuguguuuguuuuugu	uagcacuuguguuuguuuuuguuucauuuguggacaaagacuuagauacaagugc	9:29684154..29684209:+
9_40648	TP	mmu-miR-34c-3p	aaucacuaauuccacugccauc	aggcaguguaauuagcugauuguacucuggcgcuuacaaucacuaauuccacugccauc	9:44167439..44167498:-
GL892805.1_19875	TP	mmu-miR-2183	uugaacccagugaaaccaggucu	uugaacccagugaaaccaggucugaagagccuguacccagacugggaucucuggguuugggc	GL892805.1:128531..128593:-
GL892871.2_16592	YP	hsa-miR-26a-5p	uucaaguaauucaggauagguu	uucaaguaauucaggauagguugugugcuguccagccuguucuccauuacuuggcuc	GL892871.2:56020..56077:+
GL892983.1_18517	TP	mmu-miR-3473c	ucucuccagccucugcuucgugg	ucucuccagccucugcuucguggggacugagcaucaggagcgguggcuggggggaa	GL892983.1:13331..13387:-
GL893103.2_16492	YP	mmu-miR-877-3p	aguccucuccugggcaccu	gguccaggggacagcugggcaaugccugacagaggcuuauuaaguggucugcccuggacauggcaaguccucuccugggcaccu	GL893103.2:39195..39279:-
GL894213.2_44270	TP	mmu-miR-291a-3p	uaagugcuuccauguuuuaguaga	aacuuuaacaugggagugcuuucugugaguuuuaaaguaagugcuuccauguuuuaguaga	GL894213.2:16004..16065:-
GL894231.1_16306	YP	hsa-miR-377-3p	aucacacaaaggcaacuuuug	agagguugcccuuggugaauucgcuuuauuuacguugaaucacacaaaggcaacuuuug	GL894231.1:10062..10121:-
GL894231.1_16312	YP	hsa-miR-485-3p	gucauacacggcucuccucucu	agaggcuggccgugaugaauucgauucaucaaagcgagucauacacggcucuccucucu	GL894231.1:16616..16675:-
GL894231.1_16316	YP	oar-miR-3959-3p	uguaugucaacugauccacagu	gguugaucagagaacauacauuuucucaaugauguaugucaacugauccacagu	GL894231.1:20908..20962:-
GL894231.1_16324	YP	hsa-miR-381-3p	uauacaaggacaagcucucugu	agcgagguugcccuuuguauauucggguuuugagguggaauauacaaggacaagcucucugu	GL894231.1:27147..27209:-
GL894231.1_16328	YP	hsa-miR-376a-3p	aucauagaggaaaauccaugu	guggauauuccuucuauguuuacgugauucauagauaaucauagaggaaaauccaugu	GL894231.1:31315..31373:-
GL894231.1_18684	TP	hsa-miR-655-3p	auaauacaugguuaaccucuuu	agagguuauccguguuauguucgcuucauucaucaugaauaauacaugguuaaccucuuu	GL894231.1:23071..23131:-
GL894231.1_44230	TP	hsa-miR-377-3p	aucacacaaaggcaacuuuug	agagguugcccuuggugaauucgcuuuauuuacguugaaucacacaaaggcaacuuuug	GL894231.1:10062..10121:-
GL894254.2_17616	YP	mmu-miR-184-3p	uggacggagaacugauaagggu	ccuuaucacuuuuccagccagcuuugugacucuaaauguuggacggagaacugauaagggu	GL894254.2:214212..214273:-
GL894542.2_16078	YP	mmu-miR-73-3p	uuugcucugcuccugccacaugc	uuguuggaggggugggggagugcaugugguguggaauuaggacuuucagacucuccuguuuugcucugcuccugccacaugc	GL894542.2:9143..9225:-
GL895276.2_17652	YP	hsa-miR-3a-5p	uguaaacauccuacacucucagcu	uguaaacauccuacacucucagcuguggaaaguaagaaagcugggagaaggcuguuuacucu	GL895276.2:226526..226588:+
GL896296.2_16270	YP	mmu-miR-328-3p	uuggcccucuuuccuguccuagg	caggucugggugggugucaaggugguccacugucuccacaaggucucaccuuggcccucuuuccuguccuagg	GL896296.2:16394..16467:-
GL896302.1_46328	TP	mmu-miR-33-3p	gcaaagcacacggccugcagaga	ucucugggccugugucuuaggcucugcaagaucaaccgagcaaagcacacggccugcagaga	GL896302.1:17728..17790:-
JH118458.1_17684	YP	hsa-miR-211	uuggggaagaugaaggacagacu	uuggggaagaugaaggacagacuuaaaguaaauucugcccugaguuuucccaucaa	JH118458.1:201844..201900:+
JH118585.1_17686	YP	mmu-miR-1934-5p	ucugguccagacacuguggagc	ucugguccagacacuguggagcugaagagaccaacacuucucaguguuugaaccagaag	JH118585.1:53415..53474:+
JH118585.1_20212	TP	mmu-miR-1934-5p	ucugguccagacacuguggagc	ucugguccagacacuguggagcugaagagaccaacacuucucaguguuugaaccagaagc	JH118585.1:53415..53475:+
JH118654.1_17641	YP	hsa-miR-34a-5p	uggcaguguauuguuagcuggu	uggcaguguauuguuagcugguugaguauaugaguagcaucagcuaacaugcaacugcuguc	JH118654.1:238142..238204:-
JH118654.1_47729	TP	hsa-miR-34a-5p	uggcaguguauuguuagcuggu	uggcaguguauuguuagcugguugaguauaugaguagcaucagcuaacaugcaacugcuguc	JH118654.1:238142..238204:-
JH118655.1_44754	TP	hsa-miR-4643	aacacaugugugcugaguggaacu	aacacaugugugcugaguggaacuacuuccugcuucaccaauuccacuccugacauguggacc	JH118655.1:39092..39155:+
JH118656.1_16188	YP	mmu-miR-316-5p	uggcucauuucagcaggaag	uggcucauuucagcaggaaguuuuacugcagaugagacuagc	JH118656.1:7024..7066:+
JH118951.1_17725	YP	mmu-miR-124-3p	uaaggcacgcggugaaugcc	uaaggcacgcggugaaugccaagagcggagccuacggcugcacuugaaggacacuagagcgucuuaga	JH118951.1:125766..125834:-
X_15496	YP	mmu-miR-188-5p	caucccuugcaugguggagggu	caucccuugcaugguggagggugagcuuucugaaaaccccucccacgugcaggguuugca	X:48632395..48632455:+
X_15504	YP	hsa-miR-66-5p	uacccauugcauaucggaguug	uacccauugcauaucggaguugugaauucucaaagcaccuccuaugugcaugguuuac	X:48640827..48640885:+
X_15528	YP	hsa-miR-655-3p	auaauacaaccugauaagu	auaauacaaccugauaagugcuaggacacuuagcagguuguauuauau	X:67425210..67425258:+
X_15531	YP	hsa-miR-384	auuccuagaaauuguucacaau	uguaaacaauuccuagguaauguguauaauguuuguaagucauuccuagaaauuguucacaau	X:69515841..69515904:+
X_15598	YP	hsa-miR-1298-5p	uucauucggcuguccagaugua	uucauucggcuguccagauguauccaaguaccccgauauuuggcaauaaauacaucugggcaacugauugaacu	X:108691617..108691691:+
X_15633	YP	novel	cccgagaagcgcacugccgagc	ugggccgugccuucucgaggggcccgucuccuuugcgugucacuugggggcccgagaagcgcacugccgagc	X:127253061..127253133:+
X_17734	TP	mmu-miR-188-5p	caucccuugcaugguggagggu	caucccuugcaugguggagggugagcuuucugaaaaccccucccacgugcaggguuugca	X:48632395..48632455:+
X_17742	TP	hsa-miR-66-5p	uacccauugcauaucggaguug	uacccauugcauaucggaguugugaauucucaaagcaccuccuaugugcaugguuuac	X:48640827..48640885:+
X_17786	TP	hsa-miR-655-3p	auaauacaaccugauaagu	auaauacaaccugauaagugcuaggacacuuagcagguuguauuauau	X:67425210..67425258:+
X_17791	TP	hsa-miR-384	auuccuagaaauuguucacaau	uguaaacaauuccuagguaauguguauaauguuuguaagucauuccuagaaauuguucacaau	X:69515841..69515904:+
X_17899	TP	novel	cccgagaagcgcacugccgagc	ugggccgugccuucucgaggggcccgucuccuuugcgugucacuugggggcccgagaagcgcacugccgagc	X:127253061..127253133:+
X_42162	TP	hsa-miR-66-5p	uacccauugcauaucggaguug	uacccauugcauaucggaguugugaauucucaaagcaccuccuaugugcaugguuuacag	X:48640827..48640887:+
X_42188	TP	novel	cacaacucugggaaguaccauuu	cacaacucugggaaguaccauuuagauaugcuauauugugaauggugcuccaggguuguaca	X:53138319..53138381:+
X_42261	TP	hsa-miR-384	auuccuagaaauuguucacaau	uguaaacaauuccuagguaauguguauaauguuuguaagucauuccuagaaauuguucacaau	X:69515841..69515904:+
