# Supplementary material for: A Comprehensive MicroRNA Expression Profile Related to Hypoxia Adaptation in the Tibetan Pig
Source: PLoS One. 2015 Nov 16;10(11):e0143260. doi: 10.1371/journal.pone.0143260 (PMC4646468; doi:10.1371/journal.pone.0143260)
Supplement: S6 Table — (XLSX) [file pone.0143260.s012.xlsx]

## Sheet: S6 Table
S6 Table. Differentially expressed cardiac tissue miRNAs in Tibetan and Yorkshire pigs.
miRNA	FC	P-value	Trend
ssc-miR-210	230.288	8.5e-06	UP
ssc-miR-1343	224.937	1.91e-05	UP
12_3058	181.877	6.32e-05	UP
ssc-miR-676-5p	86.7985	0.00238106	UP
GL894044.2_23796	76.6652	0.00380587	UP
1_4279	72.1354	0.00448414	UP
13_5125	51.8231	0.0160951	UP
ssc-miR-194b-5p	44.8604	0.000489081	UP
ssc-miR-421-5p	28.0859	0.00467555	UP
ssc-miR-142-5p	3.57523	0.0191911	UP
ssc-miR-101	0.000976563	1.97e-40	DOWN
1_1126	0.00989156	1.54e-05	DOWN
4_13655	0.0116301	6.48e-05	DOWN
GL892805.1_27591	0.0139555	0.000186021	DOWN
ssc-miR-320	0.12464	0.0139074	DOWN
ssc-miR-7136-5p	0.134117	3.36e-08	DOWN
ssc-miR-214	0.197552	0.000493696	DOWN
ssc-miR-10b	0.229269	0.00140283	DOWN
7_17790	0.2731	0.00122009	DOWN
ssc-miR-206	0.286848	0.0131373	DOWN
