# Supplementary material for: A Comprehensive MicroRNA Expression Profile Related to Hypoxia Adaptation in the Tibetan Pig
Source: PLoS One. 2015 Nov 16;10(11):e0143260. doi: 10.1371/journal.pone.0143260 (PMC4646468; doi:10.1371/journal.pone.0143260)
Supplement: S7 Table — (XLSX) [file pone.0143260.s013.xlsx]

## Sheet: S7 Table
S7 Table. Predicting the target genes for DE miRNAs in the heart tissues.
S7A Table. Predicting the target genes for upregulated DE miRNAs in the heart tissues.
S7B Table. Predicting the target genes for downregulated DE miRNAs in the heart tissues.

## Sheet: S7A Table
S7A Table. The predicted target genes for upregulated DE miRNAs.
Ensembl Gene ID	genename(pig)	human_gene_discription	miRNA
ENSSSCG00000000117	C22orf23	chromosome 22 open reading frame 23	ssc-miR-676-5p
ENSSSCG00000000907	PLXNC1	plexin C1	ssc-miR-676-5p
ENSSSCG00000001087	MRS2	MRS2 magnesium homeostasis factor homolog (S. cerevisiae)	ssc-miR-676-5p
ENSSSCG00000001470	SLADMA	major histocompatibility complex, class II, DM alpha	ssc-miR-676-5p
ENSSSCG00000001511	PHF1	PHD finger protein 1	ssc-miR-676-5p
ENSSSCG00000001701	HSPCB	heat shock protein 90kDa alpha (cytosolic), class B member 1	ssc-miR-676-5p
ENSSSCG00000001847	MESP1	mesoderm posterior 1 homolog (mouse)	ssc-miR-676-5p
ENSSSCG00000001876	IMP3	IMP3, U3 small nucleolar ribonucleoprotein, homolog (yeast)	ssc-miR-676-5p
ENSSSCG00000001878	PTPN9	protein tyrosine phosphatase, nonreceptor type 9	ssc-miR-676-5p
ENSSSCG00000001885	C15ORF39	chromosome 15 open reading frame 39	ssc-miR-676-5p
ENSSSCG00000002305	EXD2	exonuclease 3'5' domain containing 2	ssc-miR-676-5p
ENSSSCG00000002311	KIAA0247	KIAA0247	ssc-miR-676-5p
ENSSSCG00000002461	BTBD7	BTB (POZ) domain containing 7	ssc-miR-676-5p
ENSSSCG00000002806	MMP15	matrix metallopeptidase 15 (membraneinserted)	ssc-miR-676-5p
ENSSSCG00000003369	ICMT	isoprenylcysteine carboxyl methyltransferase	ssc-miR-676-5p
ENSSSCG00000003471	EPHA2	EPH receptor A2	ssc-miR-676-5p
ENSSSCG00000003481	PADI1	peptidyl arginine deiminase, type I	ssc-miR-676-5p
ENSSSCG00000003589	MECR	mitochondrial trans2enoylCoA reductase	ssc-miR-676-5p
ENSSSCG00000003686	ARHGAP28	Rho GTPase activating protein 28	ssc-miR-676-5p
ENSSSCG00000003949	CDC20	cell division cycle 20 homolog (S. cerevisiae)	ssc-miR-676-5p
ENSSSCG00000003966	PPCS	phosphopantothenoylcysteine synthetase	ssc-miR-676-5p
ENSSSCG00000003967	ZMYND12	zinc finger, MYNDtype containing 12	ssc-miR-676-5p
ENSSSCG00000004192	CTGF	connective tissue growth factor	ssc-miR-676-5p
ENSSSCG00000004500	C18ORF25	chromosome 18 open reading frame 25	ssc-miR-676-5p
ENSSSCG00000005346	ZCCHC7	zinc finger, CCHC domain containing 7	ssc-miR-676-5p
ENSSSCG00000005621	CDK9	cyclindependent kinase 9	ssc-miR-676-5p
ENSSSCG00000005994	SNTB1	syntrophin, beta 1 (dystrophinassociated protein A1, 59kDa, basic component 1)	ssc-miR-676-5p
ENSSSCG00000006066	RNF19A	ring finger protein 19A, E3 ubiquitin protein ligase	ssc-miR-676-5p
ENSSSCG00000006296	ATP1B1	ATPase, Na+/K+ transporting, beta 1 polypeptide	ssc-miR-676-5p
ENSSSCG00000006306	MPZL1	myelin protein zerolike 1	ssc-miR-676-5p
ENSSSCG00000006760	HIPK1	homeodomain interacting protein kinase 1	ssc-miR-676-5p
ENSSSCG00000007022	ANK1	ankyrin 1, erythrocytic	ssc-miR-676-5p
ENSSSCG00000007476	KCNG1	potassium voltagegated channel, subfamily G, member 1	ssc-miR-676-5p
ENSSSCG00000007540	CABLES2	Cdk5 and Abl enzyme substrate 2	ssc-miR-676-5p
ENSSSCG00000007817	IL4R	interleukin 4 receptor	ssc-miR-676-5p
ENSSSCG00000008221	KDM3A	lysine (K)specific demethylase 3A	ssc-miR-676-5p
ENSSSCG00000008233	TMEM150A	transmembrane protein 150A	ssc-miR-676-5p
ENSSSCG00000009331	C13ORF33	mesenteric estrogendependent adipogenesis	ssc-miR-676-5p
ENSSSCG00000009650	DOCK5	dedicator of cytokinesis 5	ssc-miR-676-5p
ENSSSCG00000009658	BNIP3L	BCL2/adenovirus E1B 19kDa interacting protein 3like	ssc-miR-676-5p
ENSSSCG00000009746	RAN	RAN, member RAS oncogene family	ssc-miR-676-5p
ENSSSCG00000009772	TMED2	transmembrane emp24 domain trafficking protein 2	ssc-miR-676-5p
ENSSSCG00000009840	PRKAB1	protein kinase, AMPactivated, beta 1 noncatalytic subunit	ssc-miR-676-5p
ENSSSCG00000009934	KCTD10	potassium channel tetramerisation domain containing 10	ssc-miR-676-5p
ENSSSCG00000010053	SPECC1L	sperm antigen with calponin homology and coiledcoil domains 1like	ssc-miR-676-5p
ENSSSCG00000010465	TNKS2	tankyrase, TRF1interacting ankyrinrelated ADPribose polymerase 2	ssc-miR-676-5p
ENSSSCG00000010534	HPS1	HermanskyPudlak syndrome 1	ssc-miR-676-5p
ENSSSCG00000010665	KIAA1598	KIAA1598	ssc-miR-676-5p
ENSSSCG00000007490	CBLN4	cerebellin 4 precursor	ssc-miR-142-5p
ENSSSCG00000011119	ECHDC3	enoyl CoA hydratase domain containing 3	ssc-miR-676-5p
ENSSSCG00000011618	GATA2	GATA binding protein 2	ssc-miR-676-5p
ENSSSCG00000012083	RIPK4	receptorinteracting serinethreonine kinase 4	ssc-miR-676-5p
ENSSSCG00000012097	NLGN4X	neuroligin 4, Xlinked	ssc-miR-676-5p
ENSSSCG00000012386	FAM155B	family with sequence similarity 155, member B	ssc-miR-676-5p
ENSSSCG00000012689	ZNF75D	zinc finger protein 75D	ssc-miR-676-5p
ENSSSCG00000012699	FHL1C	four and a half LIM domains 1	ssc-miR-676-5p
ENSSSCG00000012828	STARD8	StARrelated lipid transfer (START) domain containing 8	ssc-miR-676-5p
ENSSSCG00000012916	POLD4	polymerase (DNAdirected), delta 4, accessory subunit	ssc-miR-676-5p
ENSSSCG00000013054	ATL3	atlastin GTPase 3	ssc-miR-676-5p
ENSSSCG00000013297	CD44	CD44 molecule (Indian blood group)	ssc-miR-676-5p
ENSSSCG00000013788	EMR2	egflike module containing, mucinlike, hormone receptorlike 2	ssc-miR-676-5p
ENSSSCG00000014136	VCAN	versican	ssc-miR-676-5p
ENSSSCG00000014146	RASA1	RAS p21 protein activator (GTPase activating protein) 1	ssc-miR-676-5p
ENSSSCG00000014851	SLCO2B1	solute carrier organic anion transporter family, member 2B1	ssc-miR-676-5p
ENSSSCG00000015318	CDK6	cyclindependent kinase 6	ssc-miR-676-5p
ENSSSCG00000016744	TMED4	transmembrane emp24 protein transport domain containing 4	ssc-miR-676-5p
ENSSSCG00000016983	STC2	stanniocalcin 2	ssc-miR-676-5p
ENSSSCG00000017102	PAPD7	PAP associated domain containing 7	ssc-miR-676-5p
ENSSSCG00000017170	MGAT5B	mannosyl (alpha1,6)glycoprotein beta1,6Nacetylglucosaminyltransferase, isozyme B	ssc-miR-676-5p
ENSSSCG00000017378	DHX8	DEAH (AspGluAlaHis) box polypeptide 8	ssc-miR-676-5p
ENSSSCG00000017553	MYST2	K(lysine) acetyltransferase 7	ssc-miR-676-5p
ENSSSCG00000017692	LHX1	LIM homeobox 1	ssc-miR-676-5p
ENSSSCG00000017948	EFNB3	ephrinB3	ssc-miR-676-5p
ENSSSCG00000018014	ZNF18	zinc finger protein 18	ssc-miR-676-5p
ENSSSCG00000018053	MED9	mediator complex subunit 9	ssc-miR-676-5p
ENSSSCG00000020783	SLC41A1	solute carrier family 41, member 1	ssc-miR-676-5p
ENSSSCG00000020964	SEC22B	SEC22 vesicle trafficking protein homolog B (S. cerevisiae) (gene/pseudogene)	ssc-miR-676-5p
ENSSSCG00000021049	SEC22B	SEC22 vesicle trafficking protein homolog B (S. cerevisiae) (gene/pseudogene)	ssc-miR-676-5p
ENSSSCG00000021252	FAM211A	family with sequence similarity 211, member A	ssc-miR-676-5p
ENSSSCG00000021296	PTTG1IP	pituitary tumortransforming 1 interacting protein	ssc-miR-676-5p
ENSSSCG00000021638	NEU3	sialidase 3 (membrane sialidase)	ssc-miR-676-5p
ENSSSCG00000021821	MYO1C	myosin IC	ssc-miR-676-5p
ENSSSCG00000021977	GPD1L	glycerol3phosphate dehydrogenase 1like	ssc-miR-676-5p
ENSSSCG00000022294	NSF	Nethylmaleimidesensitive factor	ssc-miR-676-5p
ENSSSCG00000022396	BLZF1	basic leucine zipper nuclear factor 1	ssc-miR-676-5p
ENSSSCG00000022473	A4GNT	alpha1,4Nacetylglucosaminyltransferase	ssc-miR-676-5p
ENSSSCG00000022614	DQX1	DEAQ box RNAdependent ATPase 1	ssc-miR-676-5p
ENSSSCG00000022798	LRRC8B	leucine rich repeat containing 8 family, member B	ssc-miR-676-5p
ENSSSCG00000022884	ESPN	espin	ssc-miR-676-5p
ENSSSCG00000023901	STK17A	serine/threonine kinase 17a	ssc-miR-676-5p
ENSSSCG00000024179	NAGS	Nacetylglutamate synthase	ssc-miR-676-5p
ENSSSCG00000024245	AIMP2	aminoacyl tRNA synthetase complexinteracting multifunctional protein 2	ssc-miR-676-5p
ENSSSCG00000024270	CCR2	chemokine (CC motif) receptor 2	ssc-miR-676-5p
ENSSSCG00000024311	CCR2	chemokine (CC motif) receptor 2	ssc-miR-676-5p
ENSSSCG00000024341	USP20	ubiquitin specific peptidase 20	ssc-miR-676-5p
ENSSSCG00000024453	RAF1	vraf1 murine leukemia viral oncogene homolog 1	ssc-miR-676-5p
ENSSSCG00000024488	NUBP1	nucleotide binding protein 1	ssc-miR-676-5p
ENSSSCG00000024519	FCAR	Fc fragment of IgA, receptor for	ssc-miR-676-5p
ENSSSCG00000024794	FBXO42	Fbox protein 42	ssc-miR-676-5p
ENSSSCG00000025901	LCLAT1	lysocardiolipin acyltransferase 1	ssc-miR-676-5p
ENSSSCG00000026074	NAV2	neuron navigator 2	ssc-miR-676-5p
ENSSSCG00000026798	CYP2C42	cytochrome P450, family 2, subfamily C, polypeptide 18	ssc-miR-676-5p
ENSSSCG00000026890	GALNT6	UDPNacetylalphaDgalactosamine:polypeptide Nacetylgalactosaminyltransferase 6 (GalNAcT6)	ssc-miR-676-5p
ENSSSCG00000027076	CYHR1	cysteine/histidinerich 1	ssc-miR-676-5p
ENSSSCG00000027205	LPCAT3	lysophosphatidylcholine acyltransferase 3	ssc-miR-676-5p
ENSSSCG00000027352	RNMT	RNA (guanine7) methyltransferase	ssc-miR-676-5p
ENSSSCG00000027499	STK32A	serine/threonine kinase 32A	ssc-miR-676-5p
ENSSSCG00000027579	MEF2BNB	MEF2B neighbor	ssc-miR-676-5p
ENSSSCG00000028007	POLR1C	polymerase (RNA) I polypeptide C, 30kDa	ssc-miR-676-5p
ENSSSCG00000028058	CCDC69	coiledcoil domain containing 69	ssc-miR-676-5p
ENSSSCG00000028132	NAA20	N(alpha)acetyltransferase 20, NatB catalytic subunit	ssc-miR-676-5p
ENSSSCG00000028355	BETAACTIN	actin, gamma 1	ssc-miR-676-5p
ENSSSCG00000028561	TP44	CD28 molecule	ssc-miR-676-5p
ENSSSCG00000028703	CCNT1	cyclin T1	ssc-miR-676-5p
ENSSSCG00000028743	TXNDC11	thioredoxin domain containing 11	ssc-miR-676-5p
ENSSSCG00000029162	SEC23IP	SEC23 interacting protein	ssc-miR-676-5p
ENSSSCG00000029281	PCDHAC2	protocadherin alpha subfamily C, 2	ssc-miR-676-5p
ENSSSCG00000029453	TMEM150A	transmembrane protein 150A	ssc-miR-676-5p
ENSSSCG00000029539	RAB23	RAB23, member RAS oncogene family	ssc-miR-676-5p
ENSSSCG00000017345	CCDC103	coiled-coil domain containing 103	ssc-miR-421-5p
ENSSSCG00000029828	RAB5B	RAB5B, member RAS oncogene family	ssc-miR-676-5p
ENSSSCG00000029899	SIGMAR1	sigma nonopioid intracellular receptor 1	ssc-miR-676-5p
ENSSSCG00000029948	INPP5D	inositol polyphosphate5phosphatase, 145kDa	ssc-miR-676-5p
ENSSSCG00000030289	PTPN11	protein tyrosine phosphatase, nonreceptor type 11	ssc-miR-676-5p
ENSSSCG00000030589	HS3ST3A1	heparan sulfate (glucosamine) 3Osulfotransferase 3A1	ssc-miR-676-5p
ENSSSCG00000030663	SERPINB9	serpin peptidase inhibitor, clade B (ovalbumin), member 9	ssc-miR-676-5p
ENSSSCG00000000036	PACSIN2	protein kinase C and casein kinase substrate in neurons 2	ssc-miR-421-5p
ENSSSCG00000000038	CYB5R3	cytochrome b5 reductase 3	ssc-miR-421-5p
ENSSSCG00000000063	POLR3H	polymerase (RNA) III (DNA directed) polypeptide H (22.9kD)	ssc-miR-421-5p
ENSSSCG00000000216	ACCN2	acidsensing (protongated) ion channel 1	ssc-miR-421-5p
ENSSSCG00000000288	HNRNPA1	heterogeneous nuclear ribonucleoprotein A1	ssc-miR-421-5p
ENSSSCG00000000406	PTGES3	prostaglandin E synthase 3 (cytosolic)	ssc-miR-421-5p
ENSSSCG00000000457	USP15	ubiquitin specific peptidase 15	ssc-miR-421-5p
ENSSSCG00000000472	LLPH	LLP homolog, longterm synaptic facilitation (Aplysia)	ssc-miR-421-5p
ENSSSCG00000000579	GOLT1B	golgi transport 1B	ssc-miR-421-5p
ENSSSCG00000000583	PYROXD1	pyridine nucleotidedisulphide oxidoreductase domain 1	ssc-miR-421-5p
ENSSSCG00000000600	EPS8	epidermal growth factor receptor pathway substrate 8	ssc-miR-421-5p
ENSSSCG00000000602	RERG	RASlike, estrogenregulated, growth inhibitor	ssc-miR-421-5p
ENSSSCG00000000625	LRP6	low density lipoprotein receptorrelated protein 6	ssc-miR-421-5p
ENSSSCG00000000728	PARP11	poly (ADPribose) polymerase family, member 11	ssc-miR-421-5p
ENSSSCG00000000735	TSPAN9	tetraspanin 9	ssc-miR-421-5p
ENSSSCG00000000742	ITFG2	integrin alpha FGGAP repeat containing 2	ssc-miR-421-5p
ENSSSCG00000000857	IGFI	insulinlike growth factor 1 (somatomedin C)	ssc-miR-421-5p
ENSSSCG00000000877	SCYL2	SCY1like 2 (S. cerevisiae)	ssc-miR-421-5p
ENSSSCG00000000884	APAF1	apoptotic peptidase activating factor 1	ssc-miR-421-5p
ENSSSCG00000000921	ATP2B1	ATPase, Ca++ transporting, plasma membrane 1	ssc-miR-421-5p
ENSSSCG00000000925	C12ORF29	chromosome 12 open reading frame 29	ssc-miR-421-5p
ENSSSCG00000000926	CEP290	centrosomal protein 290kDa	ssc-miR-421-5p
ENSSSCG00000000948	SYT1	synaptotagmin I	ssc-miR-421-5p
ENSSSCG00000001024	RIOK1	RIO kinase 1 (yeast)	ssc-miR-421-5p
ENSSSCG00000001030	EEF1E1	eukaryotic translation elongation factor 1 epsilon 1	ssc-miR-421-5p
ENSSSCG00000001036	TFAP2A	transcription factor AP2 alpha (activating enhancer binding protein 2 alpha)	ssc-miR-421-5p
ENSSSCG00000001038	TMEM14C	transmembrane protein 14C	ssc-miR-421-5p
ENSSSCG00000001039	GCNT2	glucosaminyl (Nacetyl) transferase 2, Ibranching enzyme (I blood group)	ssc-miR-421-5p
ENSSSCG00000001056	RANBP9	RAN binding protein 9	ssc-miR-421-5p
ENSSSCG00000001068	CAP2	CAP, adenylate cyclaseassociated protein, 2 (yeast)	ssc-miR-421-5p
ENSSSCG00000001087	MRS2	MRS2 magnesium homeostasis factor homolog (S. cerevisiae)	ssc-miR-421-5p
ENSSSCG00000001091	KIAA0319	KIAA0319	ssc-miR-421-5p
ENSSSCG00000001092	TDP2	tyrosylDNA phosphodiesterase 2	ssc-miR-421-5p
ENSSSCG00000001156	ZNF322	zinc finger protein 322	ssc-miR-421-5p
ENSSSCG00000001242	GABBR1	gammaaminobutyric acid (GABA) B receptor, 1	ssc-miR-421-5p
ENSSSCG00000001447	BTNL3	butyrophilinlike 3	ssc-miR-421-5p
ENSSSCG00000001456	SLADQA1	major histocompatibility complex, class II, DQ alpha 2	ssc-miR-421-5p
ENSSSCG00000001471	BRD2	bromodomain containing 2	ssc-miR-421-5p
ENSSSCG00000001486	LRRC1	leucine rich repeat containing 1	ssc-miR-421-5p
ENSSSCG00000001528	RPS10	ribosomal protein S10	ssc-miR-421-5p
ENSSSCG00000001611	NFYA	nuclear transcription factor Y, alpha	ssc-miR-421-5p
ENSSSCG00000001619	FOXP4	forkhead box P4	ssc-miR-421-5p
ENSSSCG00000001661	SRF	serum response factor (cfos serum response elementbinding transcription factor)	ssc-miR-421-5p
ENSSSCG00000001720	SLC25A27	solute carrier family 25, member 27	ssc-miR-421-5p
ENSSSCG00000001754	PSMA4	proteasome (prosome, macropain) subunit, alpha type, 4	ssc-miR-421-5p
ENSSSCG00000001759	DNAJA4	DnaJ (Hsp40) homolog, subfamily A, member 4	ssc-miR-421-5p
ENSSSCG00000001782	ABHD17C	family with sequence similarity 108, member C1	ssc-miR-421-5p
ENSSSCG00000001821	UNC45A	unc45 homolog A (C. elegans)	ssc-miR-421-5p
ENSSSCG00000001921	NEO1	neogenin 1	ssc-miR-421-5p
ENSSSCG00000001931	GRAMD2	GRAM domain containing 2	ssc-miR-421-5p
ENSSSCG00000001958	BAZ1A	bromodomain adjacent to zinc finger domain, 1A	ssc-miR-421-5p
ENSSSCG00000002013	DHRS4	dehydrogenase/reductase (SDR family) member 4	ssc-miR-421-5p
ENSSSCG00000002032	SLC7A8	solute carrier family 7 (amino acid transporter light chain, L system), member 8	ssc-miR-421-5p
ENSSSCG00000002136	TMEM55B	transmembrane protein 55B	ssc-miR-421-5p
ENSSSCG00000002252	ARRDC4	arrestin domain containing 4	ssc-miR-421-5p
ENSSSCG00000002290	PLEK2	pleckstrin 2	ssc-miR-421-5p
ENSSSCG00000002298	ZFYVE26	zinc finger, FYVE domain containing 26	ssc-miR-421-5p
ENSSSCG00000002340	PSEN1	presenilin 1	ssc-miR-421-5p
ENSSSCG00000002370	KIAA0317	KIAA0317	ssc-miR-421-5p
ENSSSCG00000002446	ATXN3	ataxin 3	ssc-miR-421-5p
ENSSSCG00000002455	GOLGA5	golgin A5	ssc-miR-421-5p
ENSSSCG00000002459	C14orf142	chromosome 14 open reading frame 142	ssc-miR-421-5p
ENSSSCG00000002703	TERF2IP	telomeric repeat binding factor 2, interacting protein	ssc-miR-421-5p
ENSSSCG00000002714	WDR59	WD repeat domain 59	ssc-miR-421-5p
ENSSSCG00000002721	PDPR	pyruvate dehydrogenase phosphatase regulatory subunit	ssc-miR-421-5p
ENSSSCG00000002795	CDH11	cadherin 11, type 2, OBcadherin (osteoblast)	ssc-miR-421-5p
ENSSSCG00000002800	SETD6	SET domain containing 6	ssc-miR-421-5p
ENSSSCG00000002804	CSNK2A2	casein kinase 2, alpha prime polypeptide	ssc-miR-421-5p
ENSSSCG00000002814	GPR97	G proteincoupled receptor 97	ssc-miR-421-5p
ENSSSCG00000002828	LPCAT2	lysophosphatidylcholine acyltransferase 2	ssc-miR-421-5p
ENSSSCG00000003107	ARHGAP35	Rho GTPase activating protein 35	ssc-miR-421-5p
ENSSSCG00000003404	DFFA	DNA fragmentation factor, 45kDa, alpha polypeptide	ssc-miR-421-5p
ENSSSCG00000003410	MASP2	mannanbinding lectin serine peptidase 2	ssc-miR-421-5p
ENSSSCG00000003471	EPHA2	EPH receptor A2	ssc-miR-421-5p
ENSSSCG00000003506	PINK1	PTEN induced putative kinase 1	ssc-miR-421-5p
ENSSSCG00000003532	LUZP1	leucine zipper protein 1	ssc-miR-421-5p
ENSSSCG00000003629	EIF2C4	eukaryotic translation initiation factor 2C, 4	ssc-miR-421-5p
ENSSSCG00000003686	ARHGAP28	Rho GTPase activating protein 28	ssc-miR-421-5p
ENSSSCG00000003701	SNRPD1	small nuclear ribonucleoprotein D1 polypeptide 16kDa	ssc-miR-421-5p
ENSSSCG00000003730	RNF138	ring finger protein 138, E3 ubiquitin protein ligase	ssc-miR-421-5p
ENSSSCG00000003739	ZNF397	zinc finger protein 397	ssc-miR-421-5p
ENSSSCG00000003770	FAM73A	family with sequence similarity 73, member A	ssc-miR-421-5p
ENSSSCG00000003787	ZRANB2	zinc finger, RANbinding domain containing 2	ssc-miR-421-5p
ENSSSCG00000003790	ANKRD13C	ankyrin repeat domain 13C	ssc-miR-421-5p
ENSSSCG00000003805	PDE4B	phosphodiesterase 4B, cAMPspecific	ssc-miR-421-5p
ENSSSCG00000003811	ROR1	receptor tyrosine kinaselike orphan receptor 1	ssc-miR-421-5p
ENSSSCG00000003833	DAB1	disabled homolog 1 (Drosophila)	ssc-miR-421-5p
ENSSSCG00000003851	CPT2	carnitine palmitoyltransferase 2	ssc-miR-421-5p
ENSSSCG00000003863	ZFYVE9	zinc finger, FYVE domain containing 9	ssc-miR-421-5p
ENSSSCG00000003872	EPS15	epidermal growth factor receptor pathway substrate 15	ssc-miR-421-5p
ENSSSCG00000003949	CDC20	cell division cycle 20 homolog (S. cerevisiae)	ssc-miR-421-5p
ENSSSCG00000003966	PPCS	phosphopantothenoylcysteine synthetase	ssc-miR-421-5p
ENSSSCG00000004039	SLC22A3	solute carrier family 22 (extraneuronal monoamine transporter), member 3	ssc-miR-421-5p
ENSSSCG00000004075	RGS17	regulator of Gprotein signaling 17	ssc-miR-421-5p
ENSSSCG00000004121	FBXO30	Fbox protein 30	ssc-miR-421-5p
ENSSSCG00000004123	UTRN	utrophin	ssc-miR-421-5p
ENSSSCG00000004135	ADAT2	adenosine deaminase, tRNAspecific 2	ssc-miR-421-5p
ENSSSCG00000004144	HECA	headcase homolog (Drosophila)	ssc-miR-421-5p
ENSSSCG00000004167	MYB	vmyb myeloblastosis viral oncogene homolog (avian)	ssc-miR-421-5p
ENSSSCG00000004221	HINT3	histidine triad nucleotide binding protein 3	ssc-miR-421-5p
ENSSSCG00000017988	CCDC42	coiled-coil domain containing 42	ssc-miR-1343
ENSSSCG00000004241	GJA1	gap junction protein, alpha 1, 43kDa	ssc-miR-421-5p
ENSSSCG00000004270	BAI3	brainspecific angiogenesis inhibitor 3	ssc-miR-421-5p
ENSSSCG00000004276	SMAP1	small ArfGAP 1	ssc-miR-421-5p
ENSSSCG00000004281	KCNQ5	potassium voltagegated channel, KQTlike subfamily, member 5	ssc-miR-421-5p
ENSSSCG00000004289	KIAA1009	KIAA1009	ssc-miR-421-5p
ENSSSCG00000004306	ORC3	origin recognition complex, subunit 3	ssc-miR-421-5p
ENSSSCG00000004331	CASP8AP2	caspase 8 associated protein 2	ssc-miR-421-5p
ENSSSCG00000004339	UFL1	UFM1specific ligase 1	ssc-miR-421-5p
ENSSSCG00000004347	FBXL4	Fbox and leucinerich repeat protein 4	ssc-miR-421-5p
ENSSSCG00000004383	OSTM1	osteopetrosis associated transmembrane protein 1	ssc-miR-421-5p
ENSSSCG00000004393	GTF3C6	general transcription factor IIIC, polypeptide 6, alpha 35kDa	ssc-miR-421-5p
ENSSSCG00000004441	DSE	dermatan sulfate epimerase	ssc-miR-421-5p
ENSSSCG00000004453	SNAP91	synaptosomalassociated protein, 91kDa homolog (mouse)	ssc-miR-421-5p
ENSSSCG00000004472	IRAK1BP1	interleukin1 receptorassociated kinase 1 binding protein 1	ssc-miR-421-5p
ENSSSCG00000004489	EF1ALPHA	eukaryotic translation elongation factor 1 alpha 1	ssc-miR-421-5p
ENSSSCG00000004511	MYO5B	myosin VB	ssc-miR-421-5p
ENSSSCG00000004576	RORA	RARrelated orphan receptor A	ssc-miR-421-5p
ENSSSCG00000004590	SLTM	SAFBlike, transcription modulator	ssc-miR-421-5p
ENSSSCG00000004612	RAB27A	RAB27A, member RAS oncogene family	ssc-miR-421-5p
ENSSSCG00000004631	DMXL2	Dmxlike 2	ssc-miR-421-5p
ENSSSCG00000004659	SLC12A1	solute carrier family 12 (sodium/potassium/chloride transporters), member 1	ssc-miR-421-5p
ENSSSCG00000004679	SORD	sorbitol dehydrogenase	ssc-miR-421-5p
ENSSSCG00000004699	ELL3	elongation factor RNA polymerase IIlike 3	ssc-miR-421-5p
ENSSSCG00000004232	CLVS2	retinaldehyde binding protein 1-like 2	ssc-miR-421-5p
ENSSSCG00000004806	ARHGAP11B	Rho GTPase activating protein 11A	ssc-miR-421-5p
ENSSSCG00000004823	LRRK1	leucinerich repeat kinase 1	ssc-miR-421-5p
ENSSSCG00000004934	DPP8	dipeptidylpeptidase 8	ssc-miR-421-5p
ENSSSCG00000004952	SMAD2	SMAD family member 3	ssc-miR-421-5p
ENSSSCG00000004968	PAQR5	progestin and adipoQ receptor family member V	ssc-miR-421-5p
ENSSSCG00000004997	PRPF39	PRP39 premRNA processing factor 39 homolog (S. cerevisiae)	ssc-miR-421-5p
ENSSSCG00000005016	L2HGDH	L2hydroxyglutarate dehydrogenase	ssc-miR-421-5p
ENSSSCG00000005021	SAV1	salvador homolog 1 (Drosophila)	ssc-miR-421-5p
ENSSSCG00000005092	SLC38A6	solute carrier family 38, member 6	ssc-miR-421-5p
ENSSSCG00000005102	AEN	apoptosis enhancing nuclease	ssc-miR-421-5p
ENSSSCG00000005186	TTC39B	tetratricopeptide repeat domain 39B	ssc-miR-421-5p
ENSSSCG00000005247	TJP2	tight junction protein 2	ssc-miR-421-5p
ENSSSCG00000005282	VPS13A	vacuolar protein sorting 13 homolog A (S. cerevisiae)	ssc-miR-421-5p
ENSSSCG00000005318	CREB3	cAMP responsive element binding protein 3	ssc-miR-421-5p
ENSSSCG00000005346	ZCCHC7	zinc finger, CCHC domain containing 7	ssc-miR-421-5p
ENSSSCG00000005367	TSTD2	thiosulfate sulfurtransferase (rhodanese)like domain containing 2	ssc-miR-421-5p
ENSSSCG00000005368	XPA	xeroderma pigmentosum, complementation group A	ssc-miR-421-5p
ENSSSCG00000005386	STX17	syntaxin 17	ssc-miR-421-5p
ENSSSCG00000005388	INVS	inversin	ssc-miR-421-5p
ENSSSCG00000005424	NIPSNAP3B	nipsnap homolog 3A (C. elegans)	ssc-miR-421-5p
ENSSSCG00000005427	FKTN	fukutin	ssc-miR-421-5p
ENSSSCG00000005431	HDAC9	histone deacetylase 9	ssc-miR-421-5p
ENSSSCG00000005441	IKBKAP	inhibitor of kappa light polypeptide gene enhancer in Bcells, kinase complexassociated protein	ssc-miR-421-5p
ENSSSCG00000005452	C9ORF152	chromosome 9 open reading frame 152	ssc-miR-421-5p
ENSSSCG00000005514	RAB14	RAB14, member RAS oncogene family	ssc-miR-421-5p
ENSSSCG00000005532	MRRF	mitochondrial ribosome recycling factor	ssc-miR-421-5p
ENSSSCG00000005668	SH3GLB2	SH3domain GRB2like endophilin B2	ssc-miR-421-5p
ENSSSCG00000005711	NUP214	nucleoporin 214kDa	ssc-miR-421-5p
ENSSSCG00000005715	PRRC2B	prolinerich coiledcoil 2B	ssc-miR-421-5p
ENSSSCG00000005959	FAM49B	family with sequence similarity 49, member B	ssc-miR-421-5p
ENSSSCG00000005979	ANXA13	annexin A13	ssc-miR-421-5p
ENSSSCG00000005994	SNTB1	syntrophin, beta 1 (dystrophinassociated protein A1, 59kDa, basic component 1)	ssc-miR-421-5p
ENSSSCG00000006032	EMC2	ER membrane protein complex subunit 2	ssc-miR-421-5p
ENSSSCG00000006054	ATP6V1C1	ATPase, H+ transporting, lysosomal 42kDa, V1 subunit C1	ssc-miR-421-5p
ENSSSCG00000006071	VPS13B	vacuolar protein sorting 13 homolog B (yeast)	ssc-miR-421-5p
ENSSSCG00000006088	SDC2	syndecan 2	ssc-miR-421-5p
ENSSSCG00000006092	C8ORF37	chromosome 8 open reading frame 37	ssc-miR-421-5p
ENSSSCG00000006095	CCNE2	cyclin E2	ssc-miR-421-5p
ENSSSCG00000006098	DPY19L4	dpy19like 4 (C. elegans)	ssc-miR-421-5p
ENSSSCG00000006135	CPNE3	copine III	ssc-miR-421-5p
ENSSSCG00000006141	CA3	carbonic anhydrase III, muscle specific	ssc-miR-421-5p
ENSSSCG00000006163	PKIA	protein kinase (cAMPdependent, catalytic) inhibitor alpha	ssc-miR-421-5p
ENSSSCG00000006182	RPL7	ribosomal protein L7	ssc-miR-421-5p
ENSSSCG00000006183	SBSPON	somatomedin B and thrombospondin, type 1 domain containing	ssc-miR-421-5p
ENSSSCG00000006213	ADHFE1	alcohol dehydrogenase, iron containing, 1	ssc-miR-421-5p
ENSSSCG00000006218	PDE7A	phosphodiesterase 7A	ssc-miR-421-5p
ENSSSCG00000006219	MTFR1	mitochondrial fission regulator 1	ssc-miR-421-5p
ENSSSCG00000006282	KIFAP3	kinesinassociated protein 3	ssc-miR-421-5p
ENSSSCG00000006290	SLC19A2	solute carrier family 19 (thiamine transporter), member 2	ssc-miR-421-5p
ENSSSCG00000006297	DPT	dermatopontin	ssc-miR-421-5p
ENSSSCG00000006334	RGS5	regulator of Gprotein signaling 5	ssc-miR-421-5p
ENSSSCG00000004232	CLVS2	retinaldehyde binding protein 1-like 2	ssc-miR-142-5p
ENSSSCG00000006378	SLAMF7	SLAM family member 7	ssc-miR-421-5p
ENSSSCG00000006450	CD1E	CD1e molecule	ssc-miR-421-5p
ENSSSCG00000006467	PRCC	papillary renal cell carcinoma (translocationassociated)	ssc-miR-421-5p
ENSSSCG00000006482	MEF2D	myocyte enhancer factor 2D	ssc-miR-421-5p
ENSSSCG00000006529	SLC50A1	solute carrier family 50 (sugar transporter), member 1	ssc-miR-421-5p
ENSSSCG00000006554	C1orf43	chromosome 1 open reading frame 43	ssc-miR-421-5p
ENSSSCG00000011178	CPNE4	copine IV	ssc-miR-210
ENSSSCG00000006625	RFX5	regulatory factor X, 5 (influences HLA class II expression)	ssc-miR-421-5p
ENSSSCG00000006663	OTUD7B	OTU domain containing 7B	ssc-miR-421-5p
ENSSSCG00000006666	SV2A	synaptic vesicle glycoprotein 2A	ssc-miR-421-5p
ENSSSCG00000006733	TTF2	transcription termination factor, RNA polymerase II	ssc-miR-421-5p
ENSSSCG00000006760	HIPK1	homeodomain interacting protein kinase 1	ssc-miR-421-5p
ENSSSCG00000006775	CAPZA1	capping protein (actin filament) muscle Zline, alpha 1	ssc-miR-421-5p
ENSSSCG00000006789	ATP5F1	ATP synthase, H+ transporting, mitochondrial Fo complex, subunit B1	ssc-miR-421-5p
ENSSSCG00000006879	PTBP2	polypyrimidine tract binding protein 2	ssc-miR-421-5p
ENSSSCG00000006880	PTBP2	polypyrimidine tract binding protein 2	ssc-miR-421-5p
ENSSSCG00000006885	ALG14	asparaginelinked glycosylation 14 homolog (S. cerevisiae)	ssc-miR-421-5p
ENSSSCG00000006890	ABCA4	ATPbinding cassette, subfamily A (ABC1), member 4	ssc-miR-421-5p
ENSSSCG00000006982	ZDHHC2	zinc finger, DHHCtype containing 2	ssc-miR-421-5p
ENSSSCG00000006987	SLC7A2	solute carrier family 7 (cationic amino acid transporter, y+ system), member 2	ssc-miR-421-5p
ENSSSCG00000007031	POLB	polymerase (DNA directed), beta	ssc-miR-421-5p
ENSSSCG00000007052	FERMT1	fermitin family member 1	ssc-miR-421-5p
ENSSSCG00000007072	SPTLC3	serine palmitoyltransferase, long chain base subunit 3	ssc-miR-421-5p
ENSSSCG00000007085	DSTN	destrin (actin depolymerizing factor)	ssc-miR-421-5p
ENSSSCG00000007088	SNX5	sorting nexin 5	ssc-miR-421-5p
ENSSSCG00000007140	SMOX	spermine oxidase	ssc-miR-421-5p
ENSSSCG00000007206	RBCK1	RanBPtype and C3HC4type zinc finger containing 1	ssc-miR-421-5p
ENSSSCG00000007244	POFUT1	protein Ofucosyltransferase 1	ssc-miR-421-5p
ENSSSCG00000007323	DSN1	DSN1, MIND kinetochore complex component, homolog (S. cerevisiae)	ssc-miR-421-5p
ENSSSCG00000007348	SLC32A1	solute carrier family 32 (copper transporters), member 3	ssc-miR-421-5p
ENSSSCG00000007460	ARFGEF2	ADPribosylation factor guanine nucleotideexchange factor 2 (brefeldin Ainhibited)	ssc-miR-421-5p
ENSSSCG00000007463	PTGIS	prostaglandin I2 (prostacyclin) synthase	ssc-miR-421-5p
ENSSSCG00000007469	PTP1B	protein tyrosine phosphatase, nonreceptor type 1	ssc-miR-421-5p
ENSSSCG00000007482	TSHZ2	teashirt zinc finger homeobox 2	ssc-miR-421-5p
ENSSSCG00000007486	CYP24A1	cytochrome P450, family 24, subfamily A, polypeptide 1	ssc-miR-421-5p
ENSSSCG00000007499	TFAP2C	transcription factor AP2 gamma (activating enhancer binding protein 2 gamma)	ssc-miR-421-5p
ENSSSCG00000007505	CTCFL	CCCTCbinding factor (zinc finger protein)like	ssc-miR-421-5p
ENSSSCG00000007513	RAB22A	RAB22A, member RAS oncogene family	ssc-miR-421-5p
ENSSSCG00000007839	EEF2K	eukaryotic elongation factor2 kinase	ssc-miR-421-5p
ENSSSCG00000007866	TMC7	transmembrane channellike 7	ssc-miR-421-5p
ENSSSCG00000007895	ZC3H7A	zinc finger CCCHtype containing 7A	ssc-miR-421-5p
ENSSSCG00000007979	LUC7L	LUC7like (S. cerevisiae)	ssc-miR-421-5p
ENSSSCG00000008079	FAM120A	family with sequence similarity 120A	ssc-miR-421-5p
ENSSSCG00000008080	PHF2	PHD finger protein 2	ssc-miR-421-5p
ENSSSCG00000008097	TTL	tubulin tyrosine ligase	ssc-miR-421-5p
ENSSSCG00000008101	FBLN7	fibulin 7	ssc-miR-421-5p
ENSSSCG00000008151	MFSD9	major facilitator superfamily domain containing 9	ssc-miR-421-5p
ENSSSCG00000008217	CD8A	CD8a molecule	ssc-miR-421-5p
ENSSSCG00000008270	MRPL53	mitochondrial ribosomal protein L53	ssc-miR-421-5p
ENSSSCG00000008275	TTC31	tetratricopeptide repeat domain 31	ssc-miR-421-5p
ENSSSCG00000008293	DGUOK	deoxyguanosine kinase	ssc-miR-421-5p
ENSSSCG00000008300	STAMBP	STAM binding protein	ssc-miR-421-5p
ENSSSCG00000008372	EHBP1	EH domain binding protein 1	ssc-miR-421-5p
ENSSSCG00000008398	SMEK2	SMEK homolog 2, suppressor of mek1 (Dictyostelium)	ssc-miR-421-5p
ENSSSCG00000008416	CHAC2	ChaC, cation transport regulator homolog 2 (E. coli)	ssc-miR-421-5p
ENSSSCG00000008422	STON1	stonin 1	ssc-miR-421-5p
ENSSSCG00000008484	SRSF7	serine/argininerich splicing factor 7	ssc-miR-421-5p
ENSSSCG00000008487	ATL2	atlastin GTPase 2	ssc-miR-421-5p
ENSSSCG00000008498	HEATR5B	HEAT repeat containing 5B	ssc-miR-421-5p
ENSSSCG00000008509	RASGRP3	RAS guanyl releasing protein 3 (calcium and DAGregulated)	ssc-miR-421-5p
ENSSSCG00000008516	DPY30	dpy30 homolog (C. elegans)	ssc-miR-421-5p
ENSSSCG00000008545	ZNF512	zinc finger protein 512	ssc-miR-421-5p
ENSSSCG00000008548	SUPT7L	suppressor of Ty 7 (S. cerevisiae)like	ssc-miR-421-5p
ENSSSCG00000008558	AGBL5	ATP/GTP binding proteinlike 5	ssc-miR-421-5p
ENSSSCG00000008569	HADHB	hydroxyacylCoA dehydrogenase/3ketoacylCoA thiolase/enoylCoA hydratase (trifunctional protein), beta subunit	ssc-miR-421-5p
ENSSSCG00000008581	NCOA1	nuclear receptor coactivator 1	ssc-miR-421-5p
ENSSSCG00000008617	FAM49A	family with sequence similarity 49, member A	ssc-miR-421-5p
ENSSSCG00000008627	GREB1	growth regulation by estrogen in breast cancer 1	ssc-miR-421-5p
ENSSSCG00000008644	KIDINS220	kinase Dinteracting substrate, 220kDa	ssc-miR-421-5p
ENSSSCG00000008647	CMPK2	cytidine monophosphate (UMPCMP) kinase 2, mitochondrial	ssc-miR-421-5p
ENSSSCG00000008742	CD38	CD38 molecule	ssc-miR-421-5p
ENSSSCG00000008747	NCAPG	nonSMC condensin I complex, subunit G	ssc-miR-421-5p
ENSSSCG00000008768	ARAP2	ArfGAP with RhoGAP domain, ankyrin repeat and PH domain 2	ssc-miR-421-5p
ENSSSCG00000008785	FAM114A1	family with sequence similarity 114, member A1	ssc-miR-421-5p
ENSSSCG00000008829	OCIAD2	OCIA domain containing 2	ssc-miR-421-5p
ENSSSCG00000008831	DCUN1D4	DCN1, defective in cullin neddylation 1, domain containing 4 (S. cerevisiae)	ssc-miR-421-5p
ENSSSCG00000008832	LRRC66	leucine rich repeat containing 66	ssc-miR-421-5p
ENSSSCG00000008835	RASL11B	RASlike, family 11, member B	ssc-miR-421-5p
ENSSSCG00000008857	SC4MOL	methylsterol monooxygenase 1	ssc-miR-421-5p
ENSSSCG00000008873	FAM198B	family with sequence similarity 198, member B	ssc-miR-421-5p
ENSSSCG00000008875	RXFP1	relaxin/insulinlike family peptide receptor 1	ssc-miR-421-5p
ENSSSCG00000008881	RAPGEF2	Rap guanine nucleotide exchange factor (GEF) 2	ssc-miR-421-5p
ENSSSCG00000008893	REST	RE1silencing transcription factor	ssc-miR-421-5p
ENSSSCG00000008902	PPAT	phosphoribosyl pyrophosphate amidotransferase	ssc-miR-421-5p
ENSSSCG00000009048	GAB1	GRB2associated binding protein 1	ssc-miR-421-5p
ENSSSCG00000009075	MFSD8	major facilitator superfamily domain containing 8	ssc-miR-421-5p
ENSSSCG00000009076	PLK4	pololike kinase 4	ssc-miR-421-5p
ENSSSCG00000009261	CSN2	casein beta	ssc-miR-142-5p
ENSSSCG00000009104	MAD2L1	MAD2 mitotic arrest deficientlike 1 (yeast)	ssc-miR-421-5p
ENSSSCG00000009119	LARP7	La ribonucleoprotein domain family, member 7	ssc-miR-421-5p
ENSSSCG00000009139	PLA2G12A	phospholipase A2, group XIIA	ssc-miR-421-5p
ENSSSCG00000009140	CASP6	caspase 6, apoptosisrelated cysteine peptidase	ssc-miR-421-5p
ENSSSCG00000009152	SGMS2	sphingomyelin synthase 2	ssc-miR-421-5p
ENSSSCG00000009166	MANBA	mannosidase, beta A, lysosomal	ssc-miR-421-5p
ENSSSCG00000009176	LAMTOR3	late endosomal/lysosomal adaptor, MAPK and MTOR activator 3	ssc-miR-421-5p
ENSSSCG00000009192	PDLIM5	PDZ and LIM domain 5	ssc-miR-421-5p
ENSSSCG00000009220	DMP1	dentin matrix acidic phosphoprotein 1	ssc-miR-421-5p
ENSSSCG00000009250	PRKG2	protein kinase, cGMPdependent, type II	ssc-miR-421-5p
ENSSSCG00000009347	KL	klotho	ssc-miR-421-5p
ENSSSCG00000009430	AKAP11	A kinase (PRKA) anchor protein 11	ssc-miR-421-5p
ENSSSCG00000009446	PCDH17	protocadherin 17	ssc-miR-421-5p
ENSSSCG00000009460	DIS3	DIS3 mitotic control homolog (S. cerevisiae)	ssc-miR-421-5p
ENSSSCG00000009509	IPO5	importin 5	ssc-miR-421-5p
ENSSSCG00000009511	STK24	serine/threonine kinase 24	ssc-miR-421-5p
ENSSSCG00000009534	BIVM	basic, immunoglobulinlike variable motif containing	ssc-miR-421-5p
ENSSSCG00000009592	NFIL3	nuclear factor, interleukin 3 regulated	ssc-miR-421-5p
ENSSSCG00000009611	XPO7	exportin 7	ssc-miR-421-5p
ENSSSCG00000009617	REEP4	receptor accessory protein 4	ssc-miR-421-5p
ENSSSCG00000009622	POLR3D	polymerase (RNA) III (DNA directed) polypeptide D, 44kDa	ssc-miR-421-5p
ENSSSCG00000009627	C8orf58	chromosome 8 open reading frame 58	ssc-miR-421-5p
ENSSSCG00000009649	NEFL	neurofilament, light polypeptide	ssc-miR-421-5p
ENSSSCG00000009666	EPHX2	epoxide hydrolase 2, cytoplasmic	ssc-miR-421-5p
ENSSSCG00000009672	SCARA5	scavenger receptor class A, member 5 (putative)	ssc-miR-421-5p
ENSSSCG00000009681	INTS9	integrator complex subunit 9	ssc-miR-421-5p
ENSSSCG00000009729	ZNF84	zinc finger protein 84	ssc-miR-421-5p
ENSSSCG00000009746	RAN	RAN, member RAS oncogene family	ssc-miR-421-5p
ENSSSCG00000009825	PPTC7	PTC7 protein phosphatase homolog (S. cerevisiae)	ssc-miR-421-5p
ENSSSCG00000009826	TCTN1	tectonic family member 1	ssc-miR-421-5p
ENSSSCG00000009831	CUX2	cutlike homeobox 2	ssc-miR-421-5p
ENSSSCG00000009840	PRKAB1	protein kinase, AMPactivated, beta 1 noncatalytic subunit	ssc-miR-421-5p
ENSSSCG00000009858	FBXO21	Fbox protein 21	ssc-miR-421-5p
ENSSSCG00000009860	FBXW8	Fbox and WD repeat domain containing 8	ssc-miR-421-5p
ENSSSCG00000009886	TRAFD1	TRAFtype zinc finger domain containing 1	ssc-miR-421-5p
ENSSSCG00000009887	NAA25	N(alpha)acetyltransferase 25, NatB auxiliary subunit	ssc-miR-421-5p
ENSSSCG00000009917	SPPL3	signal peptide peptidase like 3	ssc-miR-421-5p
ENSSSCG00000009934	KCTD10	potassium channel tetramerisation domain containing 10	ssc-miR-421-5p
ENSSSCG00000009940	USP30	ubiquitin specific peptidase 30	ssc-miR-421-5p
ENSSSCG00000009944	CORO1C	coronin, actin binding protein, 1C	ssc-miR-421-5p
ENSSSCG00000009958	SEZ6L	seizure related 6 homolog (mouse)like	ssc-miR-421-5p
ENSSSCG00000009959	ASPHD2	aspartate betahydroxylase domain containing 2	ssc-miR-421-5p
ENSSSCG00000009968	TTC28	tetratricopeptide repeat domain 28	ssc-miR-421-5p
ENSSSCG00000009994	MTMR3	myotubularin related protein 3	ssc-miR-421-5p
ENSSSCG00000010011	TCN2	transcobalamin II	ssc-miR-421-5p
ENSSSCG00000010097	LZTR1	leucinezipperlike transcription regulator 1	ssc-miR-421-5p
ENSSSCG00000010156	ARID4B	AT rich interactive domain 4B (RBP1like)	ssc-miR-421-5p
ENSSSCG00000010173	SPRTN	SprTlike Nterminal domain	ssc-miR-421-5p
ENSSSCG00000010188	ABCB10	ATPbinding cassette, subfamily B (MDR/TAP), member 10	ssc-miR-421-5p
ENSSSCG00000010198	BMS1	BMS1 homolog, ribosome assembly protein (yeast)	ssc-miR-421-5p
ENSSSCG00000010200	CSGALNACT2	chondroitin sulfate Nacetylgalactosaminyltransferase 2	ssc-miR-421-5p
ENSSSCG00000010210	SLC16A9	solute carrier family 16, member 9 (monocarboxylic acid transporter 9)	ssc-miR-421-5p
ENSSSCG00000010219	ARID5B	AT rich interactive domain 5B (MRF1like)	ssc-miR-421-5p
ENSSSCG00000010226	JMJD1C	jumonji domain containing 1C	ssc-miR-421-5p
ENSSSCG00000010260	SAR1A	SAR1 homolog A (S. cerevisiae)	ssc-miR-421-5p
ENSSSCG00000010314	AP3M1	adaptorrelated protein complex 3, mu 1 subunit	ssc-miR-421-5p
ENSSSCG00000010319	SAMD8	sterile alpha motif domain containing 8	ssc-miR-421-5p
ENSSSCG00000010331	ANXA11	annexin A11	ssc-miR-421-5p
ENSSSCG00000010332	PLAC9	placentaspecific 9	ssc-miR-421-5p
ENSSSCG00000010371	ANTXRL	anthrax toxin receptor-like	ssc-miR-421-5p
ENSSSCG00000010399	NCOA4	nuclear receptor coactivator 4	ssc-miR-421-5p
ENSSSCG00000010435	MINPP1	multiple inositolpolyphosphate phosphatase 1	ssc-miR-421-5p
ENSSSCG00000010445	ANKRD22	ankyrin repeat domain 22	ssc-miR-421-5p
ENSSSCG00000010450	LIPA	lipase A, lysosomal acid, cholesterol esterase	ssc-miR-421-5p
ENSSSCG00000010451	IFIT2	interferoninduced protein with tetratricopeptide repeats 2	ssc-miR-421-5p
ENSSSCG00000010460	RPP30	ribonuclease P/MRP 30kDa subunit	ssc-miR-421-5p
ENSSSCG00000010465	TNKS2	tankyrase, TRF1interacting ankyrinrelated ADPribose polymerase 2	ssc-miR-421-5p
ENSSSCG00000010471	KIF11	kinesin family member 11	ssc-miR-421-5p
ENSSSCG00000010477	CEP55	centrosomal protein 55kDa	ssc-miR-421-5p
ENSSSCG00000010483	PLCE1	phospholipase C, epsilon 1	ssc-miR-421-5p
ENSSSCG00000010486	HELLS	helicase, lymphoidspecific	ssc-miR-421-5p
ENSSSCG00000010509	PIK3AP1	phosphoinositide3kinase adaptor protein 1	ssc-miR-421-5p
ENSSSCG00000010511	LCOR	ligand dependent nuclear receptor corepressor	ssc-miR-421-5p
ENSSSCG00000010528	ZFYVE27	zinc finger, FYVE domain containing 27	ssc-miR-421-5p
ENSSSCG00000010576	NOLC1	nucleolar and coiledbody phosphoprotein 1	ssc-miR-421-5p
ENSSSCG00000010595	INA	internexin neuronal intermediate filament protein, alpha	ssc-miR-421-5p
ENSSSCG00000010624	DUSP5	dual specificity phosphatase 5	ssc-miR-421-5p
ENSSSCG00000010674	FAM204A	family with sequence similarity 204, member A	ssc-miR-421-5p
ENSSSCG00000010683	GRK5	G proteincoupled receptor kinase 5	ssc-miR-421-5p
ENSSSCG00000010726	BUB3	budding uninhibited by benzimidazoles 3 homolog (yeast)	ssc-miR-421-5p
ENSSSCG00000010749	FAM196A	family with sequence similarity 196, member A	ssc-miR-421-5p
ENSSSCG00000010757	EBF3	early Bcell factor 3	ssc-miR-421-5p
ENSSSCG00000010811	KCTD3	potassium channel tetramerisation domain containing 3	ssc-miR-421-5p
ENSSSCG00000010831	DUSP10	dual specificity phosphatase 10	ssc-miR-421-5p
ENSSSCG00000010834	MIA3	melanoma inhibitory activity family, member 3	ssc-miR-421-5p
ENSSSCG00000010872	AKT3	vakt murine thymoma viral oncogene homolog 3 (protein kinase B, gamma)	ssc-miR-421-5p
ENSSSCG00000010876	DESI2	desumoylating isopeptidase 2	ssc-miR-421-5p
ENSSSCG00000010952	ZCCHC6	zinc finger, CCHC domain containing 6	ssc-miR-421-5p
ENSSSCG00000011018	MTPAP	mitochondrial poly(A) polymerase	ssc-miR-421-5p
ENSSSCG00000011027	KIF5B	kinesin family member 5B	ssc-miR-421-5p
ENSSSCG00000011060	GAD2	glutamate decarboxylase 2 (pancreatic islets and brain, 65kDa)	ssc-miR-421-5p
ENSSSCG00000011061	PDSS1	prenyl (decaprenyl) diphosphate synthase, subunit 1	ssc-miR-421-5p
ENSSSCG00000011102	NRP1	neuropilin 1	ssc-miR-421-5p
ENSSSCG00000011119	ECHDC3	enoyl CoA hydratase domain containing 3	ssc-miR-421-5p
ENSSSCG00000011201	SATB1	SATB homeobox 1	ssc-miR-421-5p
ENSSSCG00000011211	THRB	thyroid hormone receptor, beta	ssc-miR-421-5p
ENSSSCG00000011214	NGLY1	Nglycanase 1	ssc-miR-421-5p
ENSSSCG00000011218	SLC4A7	solute carrier family 4, sodium bicarbonate cotransporter, member 7	ssc-miR-421-5p
ENSSSCG00000011229	STT3B	STT3, subunit of the oligosaccharyltransferase complex, homolog B (S. cerevisiae)	ssc-miR-421-5p
ENSSSCG00000011236	CLASP2	cytoplasmic linker associated protein 2	ssc-miR-421-5p
ENSSSCG00000011251	MYD88	myeloid differentiation primary response gene (88)	ssc-miR-421-5p
ENSSSCG00000011444	NT5DC2	5'nucleotidase domain containing 2	ssc-miR-421-5p
ENSSSCG00000011463	IL17RD	interleukin 17 receptor D	ssc-miR-421-5p
ENSSSCG00000011500	KBTBD8	kelch repeat and BTB (POZ) domain containing 8	ssc-miR-421-5p
ENSSSCG00000011510	TMF1	TATA element modulatory factor 1	ssc-miR-421-5p
ENSSSCG00000011518	SHQ1	SHQ1 homolog (S. cerevisiae)	ssc-miR-421-5p
ENSSSCG00000011542	THUMPD3	THUMP domain containing 3	ssc-miR-421-5p
ENSSSCG00000011546	MTMR14	myotubularin related protein 14	ssc-miR-421-5p
ENSSSCG00000011551	TADA3	transcriptional adaptor 3	ssc-miR-421-5p
ENSSSCG00000011567	VHLL	von HippelLindau tumor suppressor, E3 ubiquitin protein ligase	ssc-miR-421-5p
ENSSSCG00000011594	NR2C2	nuclear receptor subfamily 2, group C, member 2	ssc-miR-421-5p
ENSSSCG00000011661	MRPS22	mitochondrial ribosomal protein S22	ssc-miR-421-5p
ENSSSCG00000011678	XRN1	5'3' exoribonuclease 1	ssc-miR-421-5p
ENSSSCG00000011708	TSC22D2	TSC22 domain family, member 2	ssc-miR-421-5p
ENSSSCG00000011747	CLDN11	claudin 11	ssc-miR-421-5p
ENSSSCG00000011890	NR1I2	nuclear receptor subfamily 1, group I, member 2	ssc-miR-421-5p
ENSSSCG00000011896	ADPRH	ADPribosylarginine hydrolase	ssc-miR-421-5p
ENSSSCG00000011917	NAA50	N(alpha)acetyltransferase 50, NatE catalytic subunit	ssc-miR-421-5p
ENSSSCG00000011929	SLC35A5	solute carrier family 35, member A5	ssc-miR-421-5p
ENSSSCG00000011933	PVRL3	poliovirus receptorrelated 3	ssc-miR-421-5p
ENSSSCG00000011953	ZBTB11	zinc finger and BTB domain containing 11	ssc-miR-421-5p
ENSSSCG00000011959	ABI3BP	ABI family, member 3 (NESH) binding protein	ssc-miR-421-5p
ENSSSCG00000012014	BTG3	BTG family, member 3	ssc-miR-421-5p
ENSSSCG00000012034	TIAM1	Tcell lymphoma invasion and metastasis 1	ssc-miR-421-5p
ENSSSCG00000012050	RCAN1	regulator of calcineurin 1	ssc-miR-421-5p
ENSSSCG00000012056	CHAF1B	chromatin assembly factor 1, subunit B (p60)	ssc-miR-421-5p
ENSSSCG00000012059	HLCS	holocarboxylase synthetase (biotin(proprionylCoAcarboxylase (ATPhydrolysing)) ligase)	ssc-miR-421-5p
ENSSSCG00000012123	RAB9A	RAB9A, member RAS oncogene family	ssc-miR-421-5p
ENSSSCG00000012126	GPM6B	glycoprotein M6B	ssc-miR-421-5p
ENSSSCG00000012134	PIGA	phosphatidylinositol glycan anchor biosynthesis, class A	ssc-miR-421-5p
ENSSSCG00000012135	FIGF	cfos induced growth factor (vascular endothelial growth factor D)	ssc-miR-421-5p
ENSSSCG00000012141	CA5B	carbonic anhydrase VB, mitochondrial	ssc-miR-421-5p
ENSSSCG00000012166	SMS	spermine synthase	ssc-miR-421-5p
ENSSSCG00000012229	GP91PHOX	cytochrome b245, beta polypeptide	ssc-miR-421-5p
ENSSSCG00000012252	DDX3X	DEAD (AspGluAlaAsp) box polypeptide 3, Xlinked	ssc-miR-421-5p
ENSSSCG00000012262	KDM6A	ubiquitously transcribed tetratricopeptide repeat gene, Ylinked	ssc-miR-421-5p
ENSSSCG00000012269	CDK16	cyclindependent kinase 16	ssc-miR-421-5p
ENSSSCG00000012278	CFP	complement factor properdin	ssc-miR-421-5p
ENSSSCG00000012397	IL2RG	interleukin 2 receptor, gamma	ssc-miR-421-5p
ENSSSCG00000012459	APOOL	apolipoprotein Olike	ssc-miR-421-5p
ENSSSCG00000012491	CENPI	centromere protein I	ssc-miR-421-5p
ENSSSCG00000012492	DRP2	dystrophin related protein 2	ssc-miR-421-5p
ENSSSCG00000012557	NUP62CL	nucleoporin 62kDa Cterminal like	ssc-miR-421-5p
ENSSSCG00000012576	CHRDL1	chordinlike 1	ssc-miR-421-5p
ENSSSCG00000012581	NXT2	nuclear transport factor 2like export factor 2	ssc-miR-421-5p
ENSSSCG00000012582	KCNE1L	KCNE1like	ssc-miR-421-5p
ENSSSCG00000012591	AMOT	angiomotin	ssc-miR-421-5p
ENSSSCG00000012625	PGRMC1	progesterone receptor membrane component 1	ssc-miR-421-5p
ENSSSCG00000012642	STAG2	stromal antigen 2	ssc-miR-421-5p
ENSSSCG00000012653	ZDHHC9	zinc finger, DHHCtype containing 9	ssc-miR-421-5p
ENSSSCG00000012663	ENOX2	ectoNOX disulfidethiol exchanger 2	ssc-miR-421-5p
ENSSSCG00000012676	MBNL3	muscleblindlike splicing regulator 3	ssc-miR-421-5p
ENSSSCG00000012686	MOSPD1	motile sperm domain containing 1	ssc-miR-421-5p
ENSSSCG00000012695	DDX26B	DEAD/H (AspGluAlaAsp/His) box polypeptide 26B	ssc-miR-421-5p
ENSSSCG00000012713	ATP11C	ATPase, class VI, type 11C	ssc-miR-421-5p
ENSSSCG00000012769	ATP2B3	ATPase, Ca++ transporting, plasma membrane 3	ssc-miR-421-5p
ENSSSCG00000012828	STARD8	StARrelated lipid transfer (START) domain containing 8	ssc-miR-421-5p
ENSSSCG00000012850	DEAF1	deformed epidermal autoregulatory factor 1 (Drosophila)	ssc-miR-421-5p
ENSSSCG00000012931	RBM4B	RNA binding motif protein 4B	ssc-miR-421-5p
ENSSSCG00000012997	POLA2	polymerase (DNA directed), alpha 2, accessory subunit	ssc-miR-421-5p
ENSSSCG00000013028	ESRRA	estrogenrelated receptor alpha	ssc-miR-421-5p
ENSSSCG00000013054	ATL3	atlastin GTPase 3	ssc-miR-421-5p
ENSSSCG00000013124	PATL1	protein associated with topoisomerase II homolog 1 (yeast)	ssc-miR-421-5p
ENSSSCG00000013269	MAPK8IP1	mitogenactivated protein kinase 8 interacting protein 1	ssc-miR-421-5p
ENSSSCG00000013284	TTC17	tetratricopeptide repeat domain 17	ssc-miR-421-5p
ENSSSCG00000013297	CD44	CD44 molecule (Indian blood group)	ssc-miR-421-5p
ENSSSCG00000013305	CAPRIN1	cell cycle associated protein 1	ssc-miR-421-5p
ENSSSCG00000013311	KIAA1549L	KIAA1549like	ssc-miR-421-5p
ENSSSCG00000013320	PAX6	paired box 6	ssc-miR-421-5p
ENSSSCG00000013327	MPPED2	metallophosphoesterase domain containing 2	ssc-miR-421-5p
ENSSSCG00000013341	LUZP2	leucine zipper protein 2	ssc-miR-421-5p
ENSSSCG00000013391	PSMA1	proteasome (prosome, macropain) subunit, alpha type, 1	ssc-miR-421-5p
ENSSSCG00000013414	ARID3A	AT rich interactive domain 3A (BRIGHTlike)	ssc-miR-421-5p
ENSSSCG00000013599	ANGPTL4	angiopoietinlike 4	ssc-miR-421-5p
ENSSSCG00000013623	RAB3D	RAB3D, member RAS oncogene family	ssc-miR-421-5p
ENSSSCG00000013722	WDR83	WD repeat domain 83	ssc-miR-421-5p
ENSSSCG00000013777	CLEC17A	Ctype lectin domain family 17, member A	ssc-miR-421-5p
ENSSSCG00000013856	AP1M1	adaptorrelated protein complex 1, mu 1 subunit	ssc-miR-421-5p
ENSSSCG00000013911	TMEM59L	transmembrane protein 59like	ssc-miR-421-5p
ENSSSCG00000013978	ZNF672	zinc finger protein 672	ssc-miR-421-5p
ENSSSCG00000014003	MIER2	mesoderm induction early response 1, family member 2	ssc-miR-421-5p
ENSSSCG00000014030	AGXT2L2	alanineglyoxylate aminotransferase 2like 2	ssc-miR-421-5p
ENSSSCG00000014033	RMND5B	required for meiotic nuclear division 5 homolog B (S. cerevisiae)	ssc-miR-421-5p
ENSSSCG00000014091	F2RL1	coagulation factor II (thrombin) receptorlike 1	ssc-miR-421-5p
ENSSSCG00000014098	WDR41	WD repeat domain 41	ssc-miR-421-5p
ENSSSCG00000014113	HOMER1	homer homolog 1 (Drosophila)	ssc-miR-421-5p
ENSSSCG00000014126	MSH3	mutS homolog 3 (E. coli)	ssc-miR-421-5p
ENSSSCG00000014136	VCAN	versican	ssc-miR-421-5p
ENSSSCG00000014137	HAPLN1	hyaluronan and proteoglycan link protein 1	ssc-miR-421-5p
ENSSSCG00000014148	TMEM161B	transmembrane protein 161B	ssc-miR-421-5p
ENSSSCG00000014215	PGGT1B	protein geranylgeranyltransferase type I, beta subunit	ssc-miR-421-5p
ENSSSCG00000014220	ATG12	autophagy related 12	ssc-miR-421-5p
ENSSSCG00000014223	COMMD10	COMM domain containing 10	ssc-miR-421-5p
ENSSSCG00000014239	CEP120	centrosomal protein 120kDa	ssc-miR-421-5p
ENSSSCG00000014240	CSNK1G3	casein kinase 1, gamma 3	ssc-miR-421-5p
ENSSSCG00000014244	PHAX	phosphorylated adaptor for RNA export	ssc-miR-421-5p
ENSSSCG00000014269	FNIP1	folliculin interacting protein 1	ssc-miR-421-5p
ENSSSCG00000014272	ACSL6	acylCoA synthetase longchain family member 6	ssc-miR-421-5p
ENSSSCG00000014278	IL5	interleukin 5 (colonystimulating factor, eosinophil)	ssc-miR-421-5p
ENSSSCG00000014288	GDF9	growth differentiation factor 9	ssc-miR-421-5p
ENSSSCG00000014292	HSPA4	heat shock 70kDa protein 4	ssc-miR-421-5p
ENSSSCG00000014338	HSPA9	heat shock 70kDa protein 9 (mortalin)	ssc-miR-421-5p
ENSSSCG00000014579	TMEM41B	transmembrane protein 41B	ssc-miR-421-5p
ENSSSCG00000014880	AQP11	aquaporin 11	ssc-miR-421-5p
ENSSSCG00000014899	PRCP	prolylcarboxypeptidase (angiotensinase C)	ssc-miR-421-5p
ENSSSCG00000014903	CCDC90B	coiledcoil domain containing 90B	ssc-miR-421-5p
ENSSSCG00000014909	SYTL2	synaptotagminlike 2	ssc-miR-421-5p
ENSSSCG00000014913	PICALM	phosphatidylinositol binding clathrin assembly protein	ssc-miR-421-5p
ENSSSCG00000014927	NOX4	NADPH oxidase 4	ssc-miR-421-5p
ENSSSCG00000014943	CCDC67	coiledcoil domain containing 67	ssc-miR-421-5p
ENSSSCG00000014989	DCUN1D5	DCN1, defective in cullin neddylation 1, domain containing 5 (S. cerevisiae)	ssc-miR-421-5p
ENSSSCG00000014998	AASDHPPT	aminoadipatesemialdehyde dehydrogenasephosphopantetheinyl transferase	ssc-miR-421-5p
ENSSSCG00000015073	TAGLN	transgelin	ssc-miR-421-5p
ENSSSCG00000015095	UBE4A	ubiquitination factor E4A	ssc-miR-421-5p
ENSSSCG00000015097	DDX6	DEAD (AspGluAlaAsp) box helicase 6	ssc-miR-421-5p
ENSSSCG00000015110	DPAGT1	dolichylphosphate (UDPNacetylglucosamine) Nacetylglucosaminephosphotransferase 1 (GlcNAc1P transferase)	ssc-miR-421-5p
ENSSSCG00000015129	ARHGEF12	Rho guanine nucleotide exchange factor (GEF) 12	ssc-miR-421-5p
ENSSSCG00000015131	GRIK4	glutamate receptor, ionotropic, kainate 4	ssc-miR-421-5p
ENSSSCG00000015136	UBASH3B	ubiquitin associated and SH3 domain containing B	ssc-miR-421-5p
ENSSSCG00000015137	CRTAM	cytotoxic and regulatory T cell molecule	ssc-miR-421-5p
ENSSSCG00000015232	ST3GAL4	ST3 betagalactoside alpha2,3sialyltransferase 4	ssc-miR-421-5p
ENSSSCG00000015238	ARHGAP32	Rho GTPase activating protein 32	ssc-miR-421-5p
ENSSSCG00000015242	NFRKB	nuclear factor related to kappaB binding protein	ssc-miR-421-5p
ENSSSCG00000015297	ADAM22	ADAM metallopeptidase domain 22	ssc-miR-421-5p
ENSSSCG00000015313	KRIT1	KRIT1, ankyrin repeat containing	ssc-miR-421-5p
ENSSSCG00000015315	RBM48	RNA binding motif protein 48	ssc-miR-421-5p
ENSSSCG00000015320	CALCR	calcitonin receptor	ssc-miR-421-5p
ENSSSCG00000015327	CASD1	CAS1 domain containing 1	ssc-miR-421-5p
ENSSSCG00000015380	CDCA7L	cell division cycle associated 7like	ssc-miR-421-5p
ENSSSCG00000015383	RAPGEF5	Rap guanine nucleotide exchange factor (GEF) 5	ssc-miR-421-5p
ENSSSCG00000015393	DMTF1	cyclin D binding myblike transcription factor 1	ssc-miR-421-5p
ENSSSCG00000015398	SEMA3A	sema domain, immunoglobulin domain (Ig), short basic domain, secreted, (semaphorin) 3A	ssc-miR-421-5p
ENSSSCG00000015487	TNFSF18	tumor necrosis factor (ligand) superfamily, member 18	ssc-miR-421-5p
ENSSSCG00000015568	RNF2	ring finger protein 2	ssc-miR-421-5p
ENSSSCG00000015614	DIEXF	digestive organ expansion factor homolog (zebrafish)	ssc-miR-421-5p
ENSSSCG00000010762	DPYSL4	dihydropyrimidinase-like 4	ssc-miR-1343
ENSSSCG00000015670	GTDC1	glycosyltransferaselike domain containing 1	ssc-miR-421-5p
ENSSSCG00000015683	SPOPL	speckletype POZ proteinlike	ssc-miR-421-5p
ENSSSCG00000015689	DARS	aspartyltRNA synthetase	ssc-miR-421-5p
ENSSSCG00000015695	RAB3GAP1	RAB3 GTPase activating protein subunit 1 (catalytic)	ssc-miR-421-5p
ENSSSCG00000015711	DPP10	dipeptidylpeptidase 10 (nonfunctional)	ssc-miR-421-5p
ENSSSCG00000015731	CLASP1	cytoplasmic linker associated protein 1	ssc-miR-421-5p
ENSSSCG00000015734	IMP4	IMP4, U3 small nucleolar ribonucleoprotein, homolog (yeast)	ssc-miR-421-5p
ENSSSCG00000015770	VEGFC	vascular endothelial growth factor C	ssc-miR-421-5p
ENSSSCG00000015820	WHSC1L1	WolfHirschhorn syndrome candidate 1like 1	ssc-miR-421-5p
ENSSSCG00000015835	DUSP26	dual specificity phosphatase 26 (putative)	ssc-miR-421-5p
ENSSSCG00000015867	PRPF40A	PRP40 premRNA processing factor 40 homolog A (S. cerevisiae)	ssc-miR-421-5p
ENSSSCG00000015868	ARL6IP6	ADPribosylationlike factor 6 interacting protein 6	ssc-miR-421-5p
ENSSSCG00000015905	SCN2A	sodium channel, voltagegated, type II, alpha subunit	ssc-miR-421-5p
ENSSSCG00000015924	SPC25	SPC25, NDC80 kinetochore complex component, homolog (S. cerevisiae)	ssc-miR-421-5p
ENSSSCG00000015944	TLK1	tousledlike kinase 1	ssc-miR-421-5p
ENSSSCG00000015959	RAPGEF4	Rap guanine nucleotide exchange factor (GEF) 4	ssc-miR-421-5p
ENSSSCG00000016000	PLEKHA3	pleckstrin homology domain containing, family A (phosphoinositide binding specific) member 3	ssc-miR-421-5p
ENSSSCG00000016008	CWC22	CWC22 spliceosomeassociated protein homolog (S. cerevisiae)	ssc-miR-421-5p
ENSSSCG00000016017	DNAJC10	DnaJ (Hsp40) homolog, subfamily C, member 10	ssc-miR-421-5p
ENSSSCG00000016052	MFSD6	major facilitator superfamily domain containing 6	ssc-miR-421-5p
ENSSSCG00000016061	MYO1B	myosin IB	ssc-miR-421-5p
ENSSSCG00000016104	TRAK2	trafficking protein, kinesin binding 2	ssc-miR-421-5p
ENSSSCG00000016113	BMPR2	bone morphogenetic protein receptor, type II (serine/threonine kinase)	ssc-miR-421-5p
ENSSSCG00000016117	ALS2CR8	amyotrophic lateral sclerosis 2 (juvenile) chromosome region, candidate 8	ssc-miR-421-5p
ENSSSCG00000016147	PIKFYVE	phosphoinositide kinase, FYVE finger containing	ssc-miR-421-5p
ENSSSCG00000016151	MAP2	microtubuleassociated protein 2	ssc-miR-421-5p
ENSSSCG00000016266	CAB39	calcium binding protein 39	ssc-miR-421-5p
ENSSSCG00000016270	C2ORF72	chromosome 2 open reading frame 72	ssc-miR-421-5p
ENSSSCG00000023074	EMSP1	enamel matrix serine proteinase 1	ssc-miR-1343
ENSSSCG00000016431	GALNTL5	UDPNacetylalphaDgalactosamine:polypeptide Nacetylgalactosaminyltransferaselike 5	ssc-miR-421-5p
ENSSSCG00000016432	PRKAG2	protein kinase, AMPactivated, gamma 2 noncatalytic subunit	ssc-miR-421-5p
ENSSSCG00000016502	PARP12	poly (ADPribose) polymerase family, member 12	ssc-miR-421-5p
ENSSSCG00000016553	COPG2	coatomer protein complex, subunit gamma 1	ssc-miR-421-5p
ENSSSCG00000016556	TSGA14	centrosomal protein 41kDa	ssc-miR-421-5p
ENSSSCG00000016563	TMEM209	transmembrane protein 209	ssc-miR-421-5p
ENSSSCG00000016569	SMO	smoothened, frizzled family receptor	ssc-miR-421-5p
ENSSSCG00000016574	KCP	kielin/chordinlike protein	ssc-miR-421-5p
ENSSSCG00000016581	CALU	calumenin	ssc-miR-421-5p
ENSSSCG00000016614	PTPRZ1	protein tyrosine phosphatase, receptortype, Z polypeptide 1	ssc-miR-421-5p
ENSSSCG00000016692	TAX1BP1	Tax1 (human Tcell leukemia virus type I) binding protein 1	ssc-miR-421-5p
ENSSSCG00000016716	DFNA5	deafness, autosomal dominant 5	ssc-miR-421-5p
ENSSSCG00000016769	CDK13	cyclindependent kinase 13	ssc-miR-421-5p
ENSSSCG00000016810	PDZD2	PDZ domain containing 2	ssc-miR-421-5p
ENSSSCG00000016822	AMACR	alphamethylacylCoA racemase	ssc-miR-421-5p
ENSSSCG00000016835	SKP2	Sphase kinaseassociated protein 2, E3 ubiquitin protein ligase	ssc-miR-421-5p
ENSSSCG00000016855	FYB	FYN binding protein	ssc-miR-421-5p
ENSSSCG00000016874	PAIP1	poly(A) binding protein interacting protein 1	ssc-miR-421-5p
ENSSSCG00000016882	PARP8	poly (ADPribose) polymerase family, member 8	ssc-miR-421-5p
ENSSSCG00000016885	ITGA1	integrin, alpha 1	ssc-miR-421-5p
ENSSSCG00000016888	MOCS2	molybdenum cofactor synthesis 2	ssc-miR-421-5p
ENSSSCG00000016974	MAP1B	microtubuleassociated protein 1B	ssc-miR-421-5p
ENSSSCG00000017026	GABRA1	gammaaminobutyric acid (GABA) A receptor, alpha 1	ssc-miR-421-5p
ENSSSCG00000017054	CYFIP2	cytoplasmic FMR1 interacting protein 2	ssc-miR-421-5p
ENSSSCG00000017067	CNOT8	CCR4NOT transcription complex, subunit 8	ssc-miR-421-5p
ENSSSCG00000017104	NSUN2	NOP2/Sun RNA methyltransferase family, member 2	ssc-miR-421-5p
ENSSSCG00000017202	H3F3A	H3 histone, family 3B (H3.3B)	ssc-miR-421-5p
ENSSSCG00000009564	FAM70B	family with sequence similarity 70, member B	ssc-miR-1343
ENSSSCG00000017246	C17ORF80	chromosome 17 open reading frame 80	ssc-miR-421-5p
ENSSSCG00000017254	MKK6	mitogenactivated protein kinase kinase 6	ssc-miR-421-5p
ENSSSCG00000017273	PSMD12	proteasome (prosome, macropain) 26S subunit, nonATPase, 12	ssc-miR-421-5p
ENSSSCG00000017274	PITPNC1	phosphatidylinositol transfer protein, cytoplasmic 1	ssc-miR-421-5p
ENSSSCG00000017303	METTL2A	methyltransferase like 2A	ssc-miR-421-5p
ENSSSCG00000017306	CD61	integrin, beta 3 (platelet glycoprotein IIIa, antigen CD61)	ssc-miR-421-5p
ENSSSCG00000017310	KANSL1	KAT8 regulatory NSL complex subunit 1	ssc-miR-421-5p
ENSSSCG00000009527	FGF14	fibroblast growth factor 14	ssc-miR-1343
ENSSSCG00000017401	ATP6V0A1	ATPase, H+ transporting, lysosomal V0 subunit a1	ssc-miR-421-5p
ENSSSCG00000017405	ATP6V0A1	ATPase, H+ transporting, lysosomal V0 subunit a1	ssc-miR-421-5p
ENSSSCG00000017416	DHX58	DEXH (AspGluXHis) box polypeptide 58	ssc-miR-421-5p
ENSSSCG00000017478	RAPGEFL1	Rap guanine nucleotide exchange factor (GEF)like 1	ssc-miR-421-5p
ENSSSCG00000017583	SGCA	sarcoglycan, alpha (50kDa dystrophinassociated glycoprotein)	ssc-miR-421-5p
ENSSSCG00000017641	HSF5	heat shock transcription factor family member 5	ssc-miR-421-5p
ENSSSCG00000017745	UTP6	UTP6, small subunit (SSU) processome component, homolog (yeast)	ssc-miR-421-5p
ENSSSCG00000017748	NF1	neurofibromin 1	ssc-miR-421-5p
ENSSSCG00000017781	PIPOX	pipecolic acid oxidase	ssc-miR-421-5p
ENSSSCG00000017810	CT120	family with sequence similarity 57, member A	ssc-miR-421-5p
ENSSSCG00000017812	VPS53	vacuolar protein sorting 53 homolog (S. cerevisiae)	ssc-miR-421-5p
ENSSSCG00000017837	RAP1GAP2	RAP1 GTPase activating protein 2	ssc-miR-421-5p
ENSSSCG00000017890	KIAA0753	KIAA0753	ssc-miR-421-5p
ENSSSCG00000017924	PELP1	proline, glutamate and leucine rich protein 1	ssc-miR-421-5p
ENSSSCG00000017955	MPDU1	mannosePdolichol utilization defect 1	ssc-miR-421-5p
ENSSSCG00000018031	ZNF287	zinc finger protein 287	ssc-miR-421-5p
ENSSSCG00000020679	EDEM1	ER degradation enhancer, mannosidase alphalike 1	ssc-miR-421-5p
ENSSSCG00000020696	HMGN4	high mobility group nucleosomal binding domain 4	ssc-miR-421-5p
ENSSSCG00000020701	TTC9	tetratricopeptide repeat domain 9	ssc-miR-421-5p
ENSSSCG00000020702	SENP6	SUMO1/sentrin specific peptidase 6	ssc-miR-421-5p
ENSSSCG00000020703	ACTN1	actinin, alpha 1	ssc-miR-421-5p
ENSSSCG00000020729	LRRCC1	leucine rich repeat and coiledcoil centrosomal protein 1	ssc-miR-421-5p
ENSSSCG00000020749	KCNAB2	potassium voltagegated channel, shakerrelated subfamily, beta member 2	ssc-miR-421-5p
ENSSSCG00000020789	MCTP1	multiple C2 domains, transmembrane 1	ssc-miR-421-5p
ENSSSCG00000020885	NUS1	nuclear undecaprenyl pyrophosphate synthase 1 homolog (S. cerevisiae)	ssc-miR-421-5p
ENSSSCG00000020903	NUDT4	nudix (nucleoside diphosphate linked moiety X)type motif 4	ssc-miR-421-5p
ENSSSCG00000020912	HECTD2	HECT domain containing E3 ubiquitin protein ligase 2	ssc-miR-421-5p
ENSSSCG00000020964	SEC22B	SEC22 vesicle trafficking protein homolog B (S. cerevisiae) (gene/pseudogene)	ssc-miR-421-5p
ENSSSCG00000020965	LYSMD1	LysM, putative peptidoglycanbinding, domain containing 1	ssc-miR-421-5p
ENSSSCG00000021007	MRPL19	mitochondrial ribosomal protein L19	ssc-miR-421-5p
ENSSSCG00000021019	TMEM41B	transmembrane protein 41B	ssc-miR-421-5p
ENSSSCG00000021049	SEC22B	SEC22 vesicle trafficking protein homolog B (S. cerevisiae) (gene/pseudogene)	ssc-miR-421-5p
ENSSSCG00000021059	ADORA1	adenosine A1 receptor	ssc-miR-421-5p
ENSSSCG00000021075	TDRD1	tudor domain containing 1	ssc-miR-421-5p
ENSSSCG00000007114	FOXA2	forkhead box A2	ssc-miR-142-5p
ENSSSCG00000021145	AP1S1	adaptorrelated protein complex 1, sigma 1 subunit	ssc-miR-421-5p
ENSSSCG00000021180	POLR2K	polymerase (RNA) II (DNA directed) polypeptide K, 7.0kDa	ssc-miR-421-5p
ENSSSCG00000021184	OSGIN2	oxidative stress induced growth inhibitor family member 2	ssc-miR-421-5p
ENSSSCG00000021208	SEPP1	selenoprotein P, plasma, 1	ssc-miR-421-5p
ENSSSCG00000021212	RAB39A	RAB39A, member RAS oncogene family	ssc-miR-421-5p
ENSSSCG00000021216	TCEANC2	transcription elongation factor A (SII) Nterminal and central domain containing 2	ssc-miR-421-5p
ENSSSCG00000021298	ICA1	islet cell autoantigen 1, 69kDa	ssc-miR-421-5p
ENSSSCG00000021310	LIN9	lin9 homolog (C. elegans)	ssc-miR-421-5p
ENSSSCG00000021324	MXI1	MAX interactor 1	ssc-miR-421-5p
ENSSSCG00000021383	MB21D1	Mab21 domain containing 1	ssc-miR-421-5p
ENSSSCG00000024666	FXYD3	FXYD domain containing ion transport regulator 3	ssc-miR-1343
ENSSSCG00000021418	LSS	lanosterol synthase (2,3oxidosqualenelanosterol cyclase)	ssc-miR-421-5p
ENSSSCG00000021439	CCDC66	coiledcoil domain containing 66	ssc-miR-421-5p
ENSSSCG00000021485	DIS3	DIS3 mitotic control homolog (S. cerevisiae)	ssc-miR-421-5p
ENSSSCG00000021646	KLF9	Kruppellike factor 9	ssc-miR-421-5p
ENSSSCG00000021651	SCN2B	sodium channel, voltagegated, type II, beta subunit	ssc-miR-421-5p
ENSSSCG00000021664	MAU2	MAU2 chromatid cohesion factor homolog (C. elegans)	ssc-miR-421-5p
ENSSSCG00000021704	PTPDC1	protein tyrosine phosphatase domain containing 1	ssc-miR-421-5p
ENSSSCG00000021721	HERC2	HECT and RLD domain containing E3 ubiquitin protein ligase 2	ssc-miR-421-5p
ENSSSCG00000021731	WWC2	WW and C2 domain containing 2	ssc-miR-421-5p
ENSSSCG00000021803	RANBP10	RAN binding protein 10	ssc-miR-421-5p
ENSSSCG00000021812	MS4A1	membranespanning 4domains, subfamily A, member 1	ssc-miR-421-5p
ENSSSCG00000021818	ENOX1	ectoNOX disulfidethiol exchanger 1	ssc-miR-421-5p
ENSSSCG00000030515	GABRA4	gamma-aminobutyric acid (GABA) A receptor, alpha 4	ssc-miR-421-5p
ENSSSCG00000021944	RAC2	rasrelated C3 botulinum toxin substrate 2 (rho family, small GTP binding protein Rac2)	ssc-miR-421-5p
ENSSSCG00000021966	TOPBP1	topoisomerase (DNA) II binding protein 1	ssc-miR-421-5p
ENSSSCG00000021986	SOGA2	SOGA family member 2	ssc-miR-421-5p
ENSSSCG00000022009	DDC	dopa decarboxylase (aromatic Lamino acid decarboxylase)	ssc-miR-421-5p
ENSSSCG00000022058	ATRAID	alltrans retinoic acidinduced differentiation factor	ssc-miR-421-5p
ENSSSCG00000022069	PIGH	phosphatidylinositol glycan anchor biosynthesis, class H	ssc-miR-421-5p
ENSSSCG00000022091	SLITRK4	SLIT and NTRKlike family, member 4	ssc-miR-421-5p
ENSSSCG00000022092	CYP7B1	cytochrome P450, family 7, subfamily B, polypeptide 1	ssc-miR-421-5p
ENSSSCG00000022111	CDKN1A	cyclindependent kinase inhibitor 1A (p21, Cip1)	ssc-miR-421-5p
ENSSSCG00000022125	HOOK3	hook homolog 3 (Drosophila)	ssc-miR-421-5p
ENSSSCG00000022128	MXI1	MAX interactor 1	ssc-miR-421-5p
ENSSSCG00000022155	RBPJ	recombination signal binding protein for immunoglobulin kappa J region	ssc-miR-421-5p
ENSSSCG00000022258	SLPI	secretory leukocyte peptidase inhibitor	ssc-miR-421-5p
ENSSSCG00000022268	GIT2	G proteincoupled receptor kinase interacting ArfGAP 2	ssc-miR-421-5p
ENSSSCG00000022292	NPL	Nacetylneuraminate pyruvate lyase (dihydrodipicolinate synthase)	ssc-miR-421-5p
ENSSSCG00000022300	MATA2	methionine adenosyltransferase II, alpha	ssc-miR-421-5p
ENSSSCG00000022318	ERG	vets erythroblastosis virus E26 oncogene homolog (avian)	ssc-miR-421-5p
ENSSSCG00000022322	BIMEL	BCL2like 11 (apoptosis facilitator)	ssc-miR-421-5p
ENSSSCG00000022338	CNTNAP2	contactin associated proteinlike 2	ssc-miR-421-5p
ENSSSCG00000022372	SLC6A14	solute carrier family 6 (neurotransmitter transporter, GABA), member 14	ssc-miR-421-5p
ENSSSCG00000022387	TBPL1	TBPlike 1	ssc-miR-421-5p
ENSSSCG00000022394	ABT1	activator of basal transcription 1	ssc-miR-421-5p
ENSSSCG00000022402	GRAMD3	GRAM domain containing 3	ssc-miR-421-5p
ENSSSCG00000022447	F3	coagulation factor III (thromboplastin, tissue factor)	ssc-miR-421-5p
ENSSSCG00000022473	A4GNT	alpha1,4Nacetylglucosaminyltransferase	ssc-miR-421-5p
ENSSSCG00000022490	GPR83	G proteincoupled receptor 83	ssc-miR-421-5p
ENSSSCG00000022533	AKAP7	A kinase (PRKA) anchor protein 7	ssc-miR-421-5p
ENSSSCG00000022534	ZNF644	zinc finger protein 644	ssc-miR-421-5p
ENSSSCG00000022587	IST1	increased sodium tolerance 1 homolog (yeast)	ssc-miR-421-5p
ENSSSCG00000022616	DCP1A	DCP1 decapping enzyme homolog A (S. cerevisiae)	ssc-miR-421-5p
ENSSSCG00000022623	CDADC1	cytidine and dCMP deaminase domain containing 1	ssc-miR-421-5p
ENSSSCG00000022624	CORO1C	coronin, actin binding protein, 1C	ssc-miR-421-5p
ENSSSCG00000022680	MEIS2	Meis homeobox 2	ssc-miR-421-5p
ENSSSCG00000022696	RAB11A	RAB11A, member RAS oncogene family	ssc-miR-421-5p
ENSSSCG00000022733	SLC9A9	solute carrier family 9, subfamily A (NHE9, cation proton antiporter 9), member 9	ssc-miR-421-5p
ENSSSCG00000022742	PRDX6	peroxiredoxin 6	ssc-miR-421-5p
ENSSSCG00000022797	PPP1R3B	protein phosphatase 1, regulatory subunit 3B	ssc-miR-421-5p
ENSSSCG00000022798	LRRC8B	leucine rich repeat containing 8 family, member B	ssc-miR-421-5p
ENSSSCG00000022865	GRM8	glutamate receptor, metabotropic 8	ssc-miR-421-5p
ENSSSCG00000022902	UVRAG	UV radiation resistance associated gene	ssc-miR-421-5p
ENSSSCG00000022913	SLPI	secretory leukocyte peptidase inhibitor	ssc-miR-421-5p
ENSSSCG00000022941	NFYA	nuclear transcription factor Y, alpha	ssc-miR-421-5p
ENSSSCG00000022958	ZC3H4	zinc finger CCCHtype containing 4	ssc-miR-421-5p
ENSSSCG00000022961	CLMP	CXADRlike membrane protein	ssc-miR-421-5p
ENSSSCG00000022994	CYB5R4	cytochrome b5 reductase 4	ssc-miR-421-5p
ENSSSCG00000023010	TMOD1	tropomodulin 1	ssc-miR-421-5p
ENSSSCG00000023078	WDR4	WD repeat domain 4	ssc-miR-421-5p
ENSSSCG00000023148	SRSF2	serine/argininerich splicing factor 2	ssc-miR-421-5p
ENSSSCG00000023155	CLN8	ceroidlipofuscinosis, neuronal 8 (epilepsy, progressive with mental retardation)	ssc-miR-421-5p
ENSSSCG00000023277	NDUFA1	NADH dehydrogenase (ubiquinone) 1 alpha subcomplex, 1, 7.5kDa	ssc-miR-421-5p
ENSSSCG00000023278	CEP170	centrosomal protein 170kDa	ssc-miR-421-5p
ENSSSCG00000023297	SCRN3	secernin 3	ssc-miR-421-5p
ENSSSCG00000023298	SRXN1	sulfiredoxin 1	ssc-miR-421-5p
ENSSSCG00000023344	ZCCHC10	zinc finger, CCHC domain containing 10	ssc-miR-421-5p
ENSSSCG00000023386	VSIG1	Vset and immunoglobulin domain containing 1	ssc-miR-421-5p
ENSSSCG00000023396	LIX1	Lix1 homolog (chicken)	ssc-miR-421-5p
ENSSSCG00000017025	GABRG2	gamma-aminobutyric acid (GABA) A receptor, gamma 2	ssc-miR-194b-5p
ENSSSCG00000023589	PIAP	baculoviral IAP repeat containing 3	ssc-miR-421-5p
ENSSSCG00000023643	PDHA1	pyruvate dehydrogenase (lipoamide) alpha 1	ssc-miR-421-5p
ENSSSCG00000023709	PTPRJ	protein tyrosine phosphatase, receptor type, J	ssc-miR-421-5p
ENSSSCG00000023776	CCSAP	centriole, cilia and spindleassociated protein	ssc-miR-421-5p
ENSSSCG00000023805	C1orf43	chromosome 1 open reading frame 43	ssc-miR-421-5p
ENSSSCG00000023811	AP5S1	adaptorrelated protein complex 5, sigma 1 subunit	ssc-miR-421-5p
ENSSSCG00000023842	TRAT1	T cell receptor associated transmembrane adaptor 1	ssc-miR-421-5p
ENSSSCG00000023873	AZIN1	antizyme inhibitor 1	ssc-miR-421-5p
ENSSSCG00000023892	ZNF705A	zinc finger protein 705A	ssc-miR-421-5p
ENSSSCG00000023894	AKNA	AThook transcription factor	ssc-miR-421-5p
ENSSSCG00000023899	NOTCH3	notch 3	ssc-miR-421-5p
ENSSSCG00000024024	CX3CR1	chemokine (CX3C motif) receptor 1	ssc-miR-421-5p
ENSSSCG00000024096	RIPK2	receptorinteracting serinethreonine kinase 2	ssc-miR-421-5p
ENSSSCG00000024107	RPL14	ribosomal protein L14	ssc-miR-421-5p
ENSSSCG00000024113	ZNF583	zinc finger protein 583	ssc-miR-421-5p
ENSSSCG00000024115	SLFN11	schlafen family member 11	ssc-miR-421-5p
ENSSSCG00000024131	FAM63B	family with sequence similarity 63, member B	ssc-miR-421-5p
ENSSSCG00000024133	VCPIP1	valosin containing protein (p97)/p47 complex interacting protein 1	ssc-miR-421-5p
ENSSSCG00000024162	IMPA2	inositol(myo)1(or 4)monophosphatase 2	ssc-miR-421-5p
ENSSSCG00000024168	AIMP1	aminoacyl tRNA synthetase complexinteracting multifunctional protein 1	ssc-miR-421-5p
ENSSSCG00000024206	CPPED1	calcineurinlike phosphoesterase domain containing 1	ssc-miR-421-5p
ENSSSCG00000024253	CTCF	CCCTCbinding factor (zinc finger protein)	ssc-miR-421-5p
ENSSSCG00000024259	PPP1R11	protein phosphatase 1, regulatory (inhibitor) subunit 11	ssc-miR-421-5p
ENSSSCG00000024295	SIAH2	siah E3 ubiquitin protein ligase 2	ssc-miR-421-5p
ENSSSCG00000024314	FGG	fibrinogen gamma chain	ssc-miR-421-5p
ENSSSCG00000024367	TTF2	transcription termination factor, RNA polymerase II	ssc-miR-421-5p
ENSSSCG00000024420	GMNC	geminin coiledcoil domain containing	ssc-miR-421-5p
ENSSSCG00000024422	MPDU1	mannosePdolichol utilization defect 1	ssc-miR-421-5p
ENSSSCG00000024424	FAM91A1	family with sequence similarity 91, member A1	ssc-miR-421-5p
ENSSSCG00000024463	PJA1	praja ring finger 1, E3 ubiquitin protein ligase	ssc-miR-421-5p
ENSSSCG00000024555	ING2	inhibitor of growth family, member 2	ssc-miR-421-5p
ENSSSCG00000024596	CCRN4L	CCR4 carbon catabolite repression 4like (S. cerevisiae)	ssc-miR-421-5p
ENSSSCG00000024623	USP25	ubiquitin specific peptidase 25	ssc-miR-421-5p
ENSSSCG00000024626	TNFAIP1	tumor necrosis factor, alphainduced protein 1 (endothelial)	ssc-miR-421-5p
ENSSSCG00000024665	TRAPPC12	trafficking protein particle complex 12	ssc-miR-421-5p
ENSSSCG00000024776	SNRPG	prenylcysteine oxidase 1	ssc-miR-421-5p
ENSSSCG00000024801	TRIM33	tripartite motif containing 33	ssc-miR-421-5p
ENSSSCG00000024897	KLHL7	kelchlike 7 (Drosophila)	ssc-miR-421-5p
ENSSSCG00000024899	FAM101B	family with sequence similarity 101, member B	ssc-miR-421-5p
ENSSSCG00000024954	FGF1	fibroblast growth factor 1 (acidic)	ssc-miR-421-5p
ENSSSCG00000024991	KLHL5	kelchlike 5 (Drosophila)	ssc-miR-421-5p
ENSSSCG00000024999	PPIP5K2	diphosphoinositol pentakisphosphate kinase 2	ssc-miR-421-5p
ENSSSCG00000025049	CYBRD1	cytochrome b reductase 1	ssc-miR-421-5p
ENSSSCG00000025053	RYBP	RING1 and YY1 binding protein	ssc-miR-421-5p
ENSSSCG00000025058	NRAMP1	solute carrier family 11 (protoncoupled divalent metal ion transporters), member 1	ssc-miR-421-5p
ENSSSCG00000025087	ASPH	aspartate betahydroxylase	ssc-miR-421-5p
ENSSSCG00000025106	THNSL2	threonine synthaselike 2 (S. cerevisiae)	ssc-miR-421-5p
ENSSSCG00000025120	BORA	bora, aurora kinase A activator	ssc-miR-421-5p
ENSSSCG00000025134	FAM171B	family with sequence similarity 171, member B	ssc-miR-421-5p
ENSSSCG00000025235	ZFP3	zinc finger protein 3 homolog (mouse)	ssc-miR-421-5p
ENSSSCG00000025322	KIAA1430	KIAA1430	ssc-miR-421-5p
ENSSSCG00000025393	SUSD2	sushi domain containing 2	ssc-miR-421-5p
ENSSSCG00000025396	YAP1	Yesassociated protein 1	ssc-miR-421-5p
ENSSSCG00000025434	CGA	glycoprotein hormones, alpha polypeptide	ssc-miR-421-5p
ENSSSCG00000025488	MCM3	minichromosome maintenance complex component 3	ssc-miR-421-5p
ENSSSCG00000025503	GPR114	G proteincoupled receptor 114	ssc-miR-421-5p
ENSSSCG00000025531	SSPN	sarcospan	ssc-miR-421-5p
ENSSSCG00000025542	TMEM194A	transmembrane protein 194A	ssc-miR-421-5p
ENSSSCG00000025579	HECTD4	HECT domain containing E3 ubiquitin protein ligase 4	ssc-miR-421-5p
ENSSSCG00000025600	CLPB	ClpB caseinolytic peptidase B homolog (E. coli)	ssc-miR-421-5p
ENSSSCG00000025640	C9ORF40	chromosome 9 open reading frame 40	ssc-miR-421-5p
ENSSSCG00000025661	TBRG1	transforming growth factor beta regulator 1	ssc-miR-421-5p
ENSSSCG00000025686	KMO	kynurenine 3monooxygenase (kynurenine 3hydroxylase)	ssc-miR-421-5p
ENSSSCG00000025744	KDSR	3ketodihydrosphingosine reductase	ssc-miR-421-5p
ENSSSCG00000025777	ER	estrogen receptor 1	ssc-miR-421-5p
ENSSSCG00000025780	HMGXB4	HMG box domain containing 4	ssc-miR-421-5p
ENSSSCG00000025820	SLC15A4	solute carrier family 15, member 4	ssc-miR-421-5p
ENSSSCG00000025848	MMACHC	methylmalonic aciduria (cobalamin deficiency) cblC type, with homocystinuria	ssc-miR-421-5p
ENSSSCG00000025890	RAB9B	RAB9B, member RAS oncogene family	ssc-miR-421-5p
ENSSSCG00000025921	TMEM41A	transmembrane protein 41A	ssc-miR-421-5p
ENSSSCG00000025959	USP10	ubiquitin specific peptidase 10	ssc-miR-421-5p
ENSSSCG00000025966	EIF4H	eukaryotic translation initiation factor 4H	ssc-miR-421-5p
ENSSSCG00000025981	SLC38A5	solute carrier family 38, member 5	ssc-miR-421-5p
ENSSSCG00000026002	SLC35D2	solute carrier family 35, member D2	ssc-miR-421-5p
ENSSSCG00000026005	SAMD13	sterile alpha motif domain containing 13	ssc-miR-421-5p
ENSSSCG00000026077	LCMT1	leucine carboxyl methyltransferase 1	ssc-miR-421-5p
ENSSSCG00000026098	CMYA5	cardiomyopathy associated 5	ssc-miR-421-5p
ENSSSCG00000026169	MFSD12	major facilitator superfamily domain containing 12	ssc-miR-421-5p
ENSSSCG00000026180	NRXN1	neurexin 1	ssc-miR-421-5p
ENSSSCG00000026196	FAM13A	family with sequence similarity 13, member A	ssc-miR-421-5p
ENSSSCG00000026246	B3GAT2	beta1,3glucuronyltransferase 2 (glucuronosyltransferase S)	ssc-miR-421-5p
ENSSSCG00000026305	PDCD1LG2	programmed cell death 1 ligand 2	ssc-miR-421-5p
ENSSSCG00000026332	FBLN7	fibulin 7	ssc-miR-421-5p
ENSSSCG00000026344	MCM3AP	minichromosome maintenance complex component 3 associated protein	ssc-miR-421-5p
ENSSSCG00000026354	PRPF18	PRP18 premRNA processing factor 18 homolog (S. cerevisiae)	ssc-miR-421-5p
ENSSSCG00000026382	PPP2R5E	protein phosphatase 2, regulatory subunit B', epsilon isoform	ssc-miR-421-5p
ENSSSCG00000026389	SYNJ2BP	synaptojanin 2 binding protein	ssc-miR-421-5p
ENSSSCG00000026404	SERTAD4	SERTA domain containing 4	ssc-miR-421-5p
ENSSSCG00000026430	DDX3Y	DEAD (AspGluAlaAsp) box polypeptide 3, Ylinked	ssc-miR-421-5p
ENSSSCG00000026466	SLC23A2	solute carrier family 23 (nucleobase transporters), member 2	ssc-miR-421-5p
ENSSSCG00000026478	PADI2	peptidyl arginine deiminase, type II	ssc-miR-421-5p
ENSSSCG00000021902	GABRP	gamma-aminobutyric acid (GABA) A receptor, pi	ssc-miR-421-5p
ENSSSCG00000026486	GRAMD2	GRAM domain containing 2	ssc-miR-421-5p
ENSSSCG00000026520	STS	steroid sulfatase (microsomal), isozyme S	ssc-miR-421-5p
ENSSSCG00000026608	HTRA4	HtrA serine peptidase 4	ssc-miR-421-5p
ENSSSCG00000026619	MU	biogenesis of lysosomal organelles complex1, subunit 5, muted	ssc-miR-421-5p
ENSSSCG00000026682	C1orf168	chromosome 1 open reading frame 168	ssc-miR-421-5p
ENSSSCG00000026689	CCDC114	coiledcoil domain containing 114	ssc-miR-421-5p
ENSSSCG00000026714	TAF9B	TAF9B RNA polymerase II, TATA box binding protein (TBP)associated factor, 31kDa	ssc-miR-421-5p
ENSSSCG00000026795	SRGAP2	SLITROBO Rho GTPase activating protein 2	ssc-miR-421-5p
ENSSSCG00000026842	CDH18	cadherin 18, type 2	ssc-miR-421-5p
ENSSSCG00000026849	CCNO	cyclin O	ssc-miR-421-5p
ENSSSCG00000026881	C16orf62	chromosome 16 open reading frame 62	ssc-miR-421-5p
ENSSSCG00000026914	PLA2G16	phospholipase A2, group XVI	ssc-miR-421-5p
ENSSSCG00000026930	HIST1H2BN	histone cluster 1, H2bn	ssc-miR-421-5p
ENSSSCG00000026947	GMPR2	guanosine monophosphate reductase 2	ssc-miR-421-5p
ENSSSCG00000026955	ACER2	alkaline ceramidase 2	ssc-miR-421-5p
ENSSSCG00000026985	SNAP25	synaptosomalassociated protein, 25kDa	ssc-miR-421-5p
ENSSSCG00000026996	ABCC4	ATPbinding cassette, subfamily C (CFTR/MRP), member 4	ssc-miR-421-5p
ENSSSCG00000027042	GPATCH8	G patch domain containing 8	ssc-miR-421-5p
ENSSSCG00000027052	PEX11A	peroxisomal biogenesis factor 11 alpha	ssc-miR-421-5p
ENSSSCG00000027074	FER	fer (fps/fes related) tyrosine kinase	ssc-miR-421-5p
ENSSSCG00000027085	UQCRFS1	ubiquinolcytochrome c reductase, Rieske ironsulfur polypeptide 1	ssc-miR-421-5p
ENSSSCG00000027139	FYTTD1	fortytwothree domain containing 1	ssc-miR-421-5p
ENSSSCG00000027183	FSTL5	follistatinlike 5	ssc-miR-421-5p
ENSSSCG00000027232	FAM169B	family with sequence similarity 169, member B	ssc-miR-421-5p
ENSSSCG00000027270	TIMM9	translocase of inner mitochondrial membrane 9 homolog (yeast)	ssc-miR-421-5p
ENSSSCG00000027275	HHLA2	HERVH LTRassociating 2	ssc-miR-421-5p
ENSSSCG00000027294	CDV3	CDV3 homolog (mouse)	ssc-miR-421-5p
ENSSSCG00000027312	PTCH1	patched 1	ssc-miR-421-5p
ENSSSCG00000027345	UGGT1	UDPglucose glycoprotein glucosyltransferase 1	ssc-miR-421-5p
ENSSSCG00000027352	RNMT	RNA (guanine7) methyltransferase	ssc-miR-421-5p
ENSSSCG00000027360	ASTN2	astrotactin 2	ssc-miR-421-5p
ENSSSCG00000027410	CBFA2T2	corebinding factor, runt domain, alpha subunit 2; translocated to, 2	ssc-miR-421-5p
ENSSSCG00000027423	TMEM53	transmembrane protein 53	ssc-miR-421-5p
ENSSSCG00000027477	TBC1D2B	TBC1 domain family, member 2B	ssc-miR-421-5p
ENSSSCG00000027516	CIR1	corepressor interacting with RBPJ, 1	ssc-miR-421-5p
ENSSSCG00000027540	KDM5A	lysine (K)specific demethylase 5A	ssc-miR-421-5p
ENSSSCG00000027551	NUDT15	nudix (nucleoside diphosphate linked moiety X)type motif 15	ssc-miR-421-5p
ENSSSCG00000027564	LIN52	lin52 homolog (C. elegans)	ssc-miR-421-5p
ENSSSCG00000027572	CNTF	ciliary neurotrophic factor	ssc-miR-421-5p
ENSSSCG00000027598	SELT	selenoprotein T	ssc-miR-421-5p
ENSSSCG00000027601	FAM180A	family with sequence similarity 180, member A	ssc-miR-421-5p
ENSSSCG00000027617	SYNPR	synaptoporin	ssc-miR-421-5p
ENSSSCG00000027627	HERC1	HECT and RLD domain containing E3 ubiquitin protein ligase family member 1	ssc-miR-421-5p
ENSSSCG00000027628	IL6R	interleukin 6 receptor	ssc-miR-421-5p
ENSSSCG00000027675	FOXP1	forkhead box P1	ssc-miR-421-5p
ENSSSCG00000027689	SRM	spermidine synthase	ssc-miR-421-5p
ENSSSCG00000027699	PNPLA8	patatinlike phospholipase domain containing 8	ssc-miR-421-5p
ENSSSCG00000027700	RPRD1A	regulation of nuclear premRNA domain containing 1A	ssc-miR-421-5p
ENSSSCG00000027701	RP2	retinitis pigmentosa 2 (Xlinked recessive)	ssc-miR-421-5p
ENSSSCG00000027774	ZFP28	zinc finger protein 28 homolog (mouse)	ssc-miR-421-5p
ENSSSCG00000027779	C19ORF6	chromosome 19 open reading frame 6	ssc-miR-421-5p
ENSSSCG00000027857	DMXL1	Dmxlike 1	ssc-miR-421-5p
ENSSSCG00000027873	GIPC2	GIPC PDZ domain containing family, member 2	ssc-miR-421-5p
ENSSSCG00000027882	C1ORF115	chromosome 1 open reading frame 115	ssc-miR-421-5p
ENSSSCG00000027912	COMMD8	COMM domain containing 8	ssc-miR-421-5p
ENSSSCG00000027922	UNC5CL	unc5 homolog C (C. elegans)like	ssc-miR-421-5p
ENSSSCG00000027957	ZNF250	zinc finger protein 250	ssc-miR-421-5p
ENSSSCG00000027958	ABT1	activator of basal transcription 1	ssc-miR-421-5p
ENSSSCG00000028000	ZNF677	zinc finger protein 677	ssc-miR-421-5p
ENSSSCG00000028058	CCDC69	coiledcoil domain containing 69	ssc-miR-421-5p
ENSSSCG00000028092	GNG2	guanine nucleotide binding protein (G protein), gamma 2	ssc-miR-421-5p
ENSSSCG00000028101	SLC9B2	solute carrier family 9, subfamily B (NHA2, cation proton antiporter 2), member 2	ssc-miR-421-5p
ENSSSCG00000028113	CAPZA2	capping protein (actin filament) muscle Zline, alpha 2	ssc-miR-421-5p
ENSSSCG00000028132	NAA20	N(alpha)acetyltransferase 20, NatB catalytic subunit	ssc-miR-421-5p
ENSSSCG00000028135	PRTFDC1	phosphoribosyl transferase domain containing 1	ssc-miR-421-5p
ENSSSCG00000028162	TCN2	transcobalamin II	ssc-miR-421-5p
ENSSSCG00000028201	CWF19L2	CWF19like 2, cell cycle control (S. pombe)	ssc-miR-421-5p
ENSSSCG00000028216	NKX31	NK3 homeobox 1	ssc-miR-421-5p
ENSSSCG00000028279	C3orf52	chromosome 3 open reading frame 52	ssc-miR-421-5p
ENSSSCG00000028310	DR1	downregulator of transcription 1, TBPbinding (negative cofactor 2)	ssc-miR-421-5p
ENSSSCG00000028322	BTG2	BTG family, member 2	ssc-miR-421-5p
ENSSSCG00000005265	GDA	guanine deaminase	ssc-miR-142-5p
ENSSSCG00000028347	PPP1R11	protein phosphatase 1, regulatory (inhibitor) subunit 11	ssc-miR-421-5p
ENSSSCG00000028359	BST1	bone marrow stromal cell antigen 1	ssc-miR-421-5p
ENSSSCG00000028384	RND3	Rho family GTPase 3	ssc-miR-421-5p
ENSSSCG00000028407	KCTD3	potassium channel tetramerisation domain containing 3	ssc-miR-421-5p
ENSSSCG00000028464	TMEM170A	transmembrane protein 170A	ssc-miR-421-5p
ENSSSCG00000028470	SEPSECS	Sep (Ophosphoserine) tRNA:Sec (selenocysteine) tRNA synthase	ssc-miR-421-5p
ENSSSCG00000028491	SRP9	signal recognition particle 9kDa	ssc-miR-421-5p
ENSSSCG00000028509	RBM8A	RNA binding motif protein 8A	ssc-miR-421-5p
ENSSSCG00000028552	BHLHE41	basic helixloophelix family, member e41	ssc-miR-421-5p
ENSSSCG00000028585	CBLL1	Cbl protooncogene, E3 ubiquitin protein ligaselike 1	ssc-miR-421-5p
ENSSSCG00000028600	SLC39A9	solute carrier family 39 (zinc transporter), member 9	ssc-miR-421-5p
ENSSSCG00000028633	AMMECR1L	AMME chromosomal region gene 1like	ssc-miR-421-5p
ENSSSCG00000028655	RAB18	RAB18, member RAS oncogene family	ssc-miR-421-5p
ENSSSCG00000028741	DNMT3L	DNA (cytosine5)methyltransferase 3like	ssc-miR-421-5p
ENSSSCG00000028748	TMEM48	transmembrane protein 48	ssc-miR-421-5p
ENSSSCG00000028771	MEF2A	myocyte enhancer factor 2A	ssc-miR-421-5p
ENSSSCG00000028867	PPIL4	peptidylprolyl isomerase (cyclophilin)like 4	ssc-miR-421-5p
ENSSSCG00000028922	GABRA2	gammaaminobutyric acid (GABA) A receptor, alpha 2	ssc-miR-421-5p
ENSSSCG00000028934	FAM3A	family with sequence similarity 3, member A	ssc-miR-421-5p
ENSSSCG00000028964	PIM2	pim2 oncogene	ssc-miR-421-5p
ENSSSCG00000028974	UST	uronyl2sulfotransferase	ssc-miR-421-5p
ENSSSCG00000029129	RWDD2A	RWD domain containing 2A	ssc-miR-421-5p
ENSSSCG00000029150	FXN	frataxin	ssc-miR-421-5p
ENSSSCG00000029158	ZMAT2	zinc finger, matrintype 2	ssc-miR-421-5p
ENSSSCG00000029199	SCN4B	sodium channel, voltagegated, type IV, beta subunit	ssc-miR-421-5p
ENSSSCG00000029200	TRIM2	tripartite motif containing 2	ssc-miR-421-5p
ENSSSCG00000029328	TNFRSF6	Fas (TNFRSF6)associated via death domain	ssc-miR-421-5p
ENSSSCG00000029343	MFSD11	major facilitator superfamily domain containing 11	ssc-miR-421-5p
ENSSSCG00000029420	ZNF569	zinc finger protein 569	ssc-miR-421-5p
ENSSSCG00000029428	FAM177A1	family with sequence similarity 177, member A1	ssc-miR-421-5p
ENSSSCG00000029448	TMEM220	transmembrane protein 220	ssc-miR-421-5p
ENSSSCG00000029463	APAF1	apoptotic peptidase activating factor 1	ssc-miR-421-5p
ENSSSCG00000029478	CUL4B	cullin 4B	ssc-miR-421-5p
ENSSSCG00000029488	ADAMTS1	ADAM metallopeptidase with thrombospondin type 1 motif, 1	ssc-miR-421-5p
ENSSSCG00000029499	KCNAB2	potassium voltagegated channel, shakerrelated subfamily, beta member 2	ssc-miR-421-5p
ENSSSCG00000029547	NAB1	NGFIA binding protein 1 (EGR1 binding protein 1)	ssc-miR-421-5p
ENSSSCG00000029591	TRPM8	transient receptor potential cation channel, subfamily M, member 8	ssc-miR-421-5p
ENSSSCG00000029593	FOXN2	forkhead box N2	ssc-miR-421-5p
ENSSSCG00000029599	CAP2	CAP, adenylate cyclaseassociated protein, 2 (yeast)	ssc-miR-421-5p
ENSSSCG00000029621	BMPR1B	bone morphogenetic protein receptor, type IB	ssc-miR-421-5p
ENSSSCG00000029637	KDM2A	lysine (K)specific demethylase 2A	ssc-miR-421-5p
ENSSSCG00000029638	TSTD3	thiosulfate sulfurtransferase (rhodanese)like domain containing 3	ssc-miR-421-5p
ENSSSCG00000029715	OLFM1	olfactomedin 1	ssc-miR-421-5p
ENSSSCG00000029756	GPR64	G proteincoupled receptor 64	ssc-miR-421-5p
ENSSSCG00000029761	GAS8	growth arrestspecific 8	ssc-miR-421-5p
ENSSSCG00000029762	DTNA	dystrobrevin, alpha	ssc-miR-421-5p
ENSSSCG00000029774	RNF7	ring finger protein 7	ssc-miR-421-5p
ENSSSCG00000029842	TMEM194A	transmembrane protein 194A	ssc-miR-421-5p
ENSSSCG00000029860	EPB41L4A	erythrocyte membrane protein band 4.1 like 4A	ssc-miR-421-5p
ENSSSCG00000029866	CCDC112	coiledcoil domain containing 112	ssc-miR-421-5p
ENSSSCG00000029877	MKRN2	makorin ring finger protein 2	ssc-miR-421-5p
ENSSSCG00000030008	C20orf118	chromosome 20 open reading frame 118	ssc-miR-421-5p
ENSSSCG00000030014	RAP1B	RAP1B, member of RAS oncogene family	ssc-miR-421-5p
ENSSSCG00000030018	ZNF396	zinc finger protein 396	ssc-miR-421-5p
ENSSSCG00000030035	DNM3	dynamin 3	ssc-miR-421-5p
ENSSSCG00000030049	HNRNPUL1	heterogeneous nuclear ribonucleoprotein Ulike 1	ssc-miR-421-5p
ENSSSCG00000030141	TET1	tet methylcytosine dioxygenase 1	ssc-miR-421-5p
ENSSSCG00000030154	RSBN1	round spermatid basic protein 1	ssc-miR-421-5p
ENSSSCG00000030268	ZFAND5	zinc finger, AN1type domain 5	ssc-miR-421-5p
ENSSSCG00000030289	PTPN11	protein tyrosine phosphatase, nonreceptor type 11	ssc-miR-421-5p
ENSSSCG00000030294	ZNF398	zinc finger protein 398	ssc-miR-421-5p
ENSSSCG00000030348	BMPR1B	bone morphogenetic protein receptor, type IB	ssc-miR-421-5p
ENSSSCG00000030378	LIMK1	LIM domain kinase 1	ssc-miR-421-5p
ENSSSCG00000030395	ASB5	ankyrin repeat and SOCS box containing 5	ssc-miR-421-5p
ENSSSCG00000030397	PPM1D	protein phosphatase, Mg2+/Mn2+ dependent, 1D	ssc-miR-421-5p
ENSSSCG00000030408	DDX58	DEAD (AspGluAlaAsp) box polypeptide 58	ssc-miR-421-5p
ENSSSCG00000030480	DYRK1A	dualspecificity tyrosine(Y)phosphorylation regulated kinase 1A	ssc-miR-421-5p
ENSSSCG00000012129	GLRA2	glycine receptor, alpha 2	ssc-miR-142-5p
ENSSSCG00000030528	LTN1	listerin E3 ubiquitin protein ligase 1	ssc-miR-421-5p
ENSSSCG00000030565	GRIA4	glutamate receptor, ionotropic, AMPA 4	ssc-miR-421-5p
ENSSSCG00000030580	BUB1B	budding uninhibited by benzimidazoles 1 homolog beta (yeast)	ssc-miR-421-5p
ENSSSCG00000030597	HAPLN3	hyaluronan and proteoglycan link protein 3	ssc-miR-421-5p
ENSSSCG00000030608	METAP2	methionyl aminopeptidase 2	ssc-miR-421-5p
ENSSSCG00000030623	XKR8	XK, Kell blood group complex subunitrelated family, member 8	ssc-miR-421-5p
ENSSSCG00000030676	KRTCAP3	keratinocyte associated protein 3	ssc-miR-421-5p
ENSSSCG00000030888	FADD	Fas (TNFRSF6)associated via death domain	ssc-miR-421-5p
ENSSSCG00000000130	CYTH4	cytohesin 4	ssc-miR-210
ENSSSCG00000000233	ACVR1B	activin A receptor, type IB	ssc-miR-210
ENSSSCG00000000370	DGKA	diacylglycerol kinase, alpha 80kDa	ssc-miR-210
ENSSSCG00000000645	GABARAPL1	GABA(A) receptorassociated protein like 1	ssc-miR-210
ENSSSCG00000000555	ITPR2	inositol 1,4,5trisphosphate receptor, type 2	ssc-miR-210
ENSSSCG00000000739	FOXM1	forkhead box M1	ssc-miR-210
ENSSSCG00000000545	KLHDC5	kelch domain containing 5	ssc-miR-210
ENSSSCG00000000907	PLXNC1	plexin C1	ssc-miR-210
ENSSSCG00000000970	PPP6R2	protein phosphatase 6, regulatory subunit 2	ssc-miR-210
ENSSSCG00000000992	FOXF2	forkhead box F2	ssc-miR-210
ENSSSCG00000001498	BEND6	BEN domain containing 6	ssc-miR-210
ENSSSCG00000001539	PPARD	peroxisome proliferatoractivated receptor delta	ssc-miR-210
ENSSSCG00000001094	C6ORF62	chromosome 6 open reading frame 62	ssc-miR-210
ENSSSCG00000010727	GPR26	G protein-coupled receptor 26	ssc-miR-676-5p
ENSSSCG00000001079	E2F3	E2F transcription factor 3	ssc-miR-210
ENSSSCG00000002352	ZNF410	zinc finger protein 410	ssc-miR-210
ENSSSCG00000002309	PLEKHD1	pleckstrin homology domain containing, family D (with coiledcoil domains) member 1	ssc-miR-210
ENSSSCG00000003569	SLC9A1	solute carrier family 9, subfamily A (NHE1, cation proton antiporter 1), member 1	ssc-miR-210
ENSSSCG00000002821	CCL22	chemokine (CC motif) ligand 22	ssc-miR-210
ENSSSCG00000002001	REC8	REC8 homolog (yeast)	ssc-miR-210
ENSSSCG00000002267	RGMA	RGM domain family, member A	ssc-miR-210
ENSSSCG00000003456	FHAD1	forkheadassociated (FHA) phosphopeptide binding domain 1	ssc-miR-210
ENSSSCG00000002898	LIN37	lin37 homolog (C. elegans)	ssc-miR-210
ENSSSCG00000003101	HIF3A	hypoxia inducible factor 3, alpha subunit	ssc-miR-210
ENSSSCG00000001892	SCAMP2	secretory carrier membrane protein 2	ssc-miR-210
ENSSSCG00000003580	EYA3	eyes absent homolog 3 (Drosophila)	ssc-miR-210
ENSSSCG00000006120	OTUD6B	OTU domain containing 6B	ssc-miR-210
ENSSSCG00000006780	WNT2B	winglesstype MMTV integration site family, member 2B	ssc-miR-210
ENSSSCG00000004746	ITPKA	inositoltrisphosphate 3kinase A	ssc-miR-210
ENSSSCG00000004122	EPM2A	epilepsy, progressive myoclonus type 2A, Lafora disease (laforin)	ssc-miR-210
ENSSSCG00000004138	HIVEP2	human immunodeficiency virus type I enhancer binding protein 2	ssc-miR-210
ENSSSCG00000005753	CAMSAP1	calmodulin regulated spectrinassociated protein 1	ssc-miR-210
ENSSSCG00000004020	SFT2D1	SFT2 domain containing 1	ssc-miR-210
ENSSSCG00000006487	CCT3	chaperonin containing TCP1, subunit 3 (gamma)	ssc-miR-210
ENSSSCG00000004919	NEDD4L	neural precursor cell expressed, developmentally downregulated 4like, E3 ubiquitin protein ligase	ssc-miR-210
ENSSSCG00000005661	ENDOG	endonuclease G	ssc-miR-210
ENSSSCG00000004075	RGS17	regulator of Gprotein signaling 17	ssc-miR-210
ENSSSCG00000004492	SLC14A1	solute carrier family 14 (urea transporter), member 1 (Kidd blood group)	ssc-miR-210
ENSSSCG00000006763	BCL2L15	BCL2like 15	ssc-miR-210
ENSSSCG00000006220	ARMC1	armadillo repeat containing 1	ssc-miR-210
ENSSSCG00000003764	FP	prostaglandin F receptor (FP)	ssc-miR-210
ENSSSCG00000005729	DDX31	DEAD (AspGluAlaAsp) box polypeptide 31	ssc-miR-210
ENSSSCG00000003983	SMAP1L	small ArfGAP2	ssc-miR-210
ENSSSCG00000005250	APBA1	amyloid beta (A4) precursor proteinbinding, family A, member 1	ssc-miR-210
ENSSSCG00000006284	C1ORF112	chromosome 1 open reading frame 112	ssc-miR-210
ENSSSCG00000006903	RPAP2	RNA polymerase II associated protein 2	ssc-miR-210
ENSSSCG00000005828	EGFL7	EGFlikedomain, multiple 7	ssc-miR-210
ENSSSCG00000004384	NR2E1	nuclear receptor subfamily 2, group E, member 1	ssc-miR-210
ENSSSCG00000004576	RORA	RARrelated orphan receptor A	ssc-miR-210
ENSSSCG00000006250	LYN	vyes1 Yamaguchi sarcoma viral related oncogene homolog	ssc-miR-210
ENSSSCG00000005222	SLC1A1	solute carrier family 1 (neuronal/epithelial high affinity glutamate transporter, system Xag), member 1	ssc-miR-210
ENSSSCG00000009692	PINX1	PIN2/TERF1 interacting, telomerase inhibitor 1	ssc-miR-210
ENSSSCG00000010134	C22ORF25	chromosome 22 open reading frame 25	ssc-miR-210
ENSSSCG00000007984	MRPL28	mitochondrial ribosomal protein L28	ssc-miR-210
ENSSSCG00000007850	ANKS4B	ankyrin repeat and sterile alpha motif domain containing 4B	ssc-miR-210
ENSSSCG00000013110	TMEM109	transmembrane protein 109	ssc-miR-210
ENSSSCG00000008043	TRAF7	TNF receptorassociated factor 7, E3 ubiquitin protein ligase	ssc-miR-210
ENSSSCG00000012971	EFEMP2	EGF containing fibulinlike extracellular matrix protein 2	ssc-miR-210
ENSSSCG00000008443	EPAS1	endothelial PAS domain protein 1	ssc-miR-210
ENSSSCG00000007525	SLMO2	slowmo homolog 2 (Drosophila)	ssc-miR-210
ENSSSCG00000007162	UBOX5	Ubox domain containing 5	ssc-miR-210
ENSSSCG00000011332	SETD2	SET domain containing 2	ssc-miR-210
ENSSSCG00000012793	HCFC1	host cell factor C1 (VP16accessory protein)	ssc-miR-210
ENSSSCG00000007005	CSGALNACT1	chondroitin sulfate Nacetylgalactosaminyltransferase 1	ssc-miR-210
ENSSSCG00000012362	ARHGEF9	Cdc42 guanine nucleotide exchange factor (GEF) 9	ssc-miR-210
ENSSSCG00000008357	SPRED2	sproutyrelated, EVH1 domain containing 2	ssc-miR-210
ENSSSCG00000012911	CARNS1	carnosine synthase 1	ssc-miR-210
ENSSSCG00000011194	ANKRD28	ankyrin repeat domain 28	ssc-miR-210
ENSSSCG00000007708	BCL7B	Bcell CLL/lymphoma 7B	ssc-miR-210
ENSSSCG00000013144	MPEG1	macrophage expressed 1	ssc-miR-210
ENSSSCG00000007523	TUBB1	tubulin, beta 1 class VI	ssc-miR-210
ENSSSCG00000008758	SLC34A2	solute carrier family 34 (sodium phosphate), member 2	ssc-miR-210
ENSSSCG00000011160	ADARB2	adenosine deaminase, RNAspecific, B2	ssc-miR-210
ENSSSCG00000009648	NEFM	neurofilament, medium polypeptide	ssc-miR-210
ENSSSCG00000008056	ATP6V0C	ATPase, H+ transporting, lysosomal 16kDa, V0 subunit c	ssc-miR-210
ENSSSCG00000012012	CXADR	coxsackie virus and adenovirus receptor	ssc-miR-210
ENSSSCG00000011361	SLC26A6	solute carrier family 26, member 6	ssc-miR-210
ENSSSCG00000011412	CACNA2D2	calcium channel, voltagedependent, alpha 2/delta subunit 2	ssc-miR-210
ENSSSCG00000007478	ATP9A	ATPase, class II, type 9A	ssc-miR-210
ENSSSCG00000010854	TMEM63A	transmembrane protein 63A	ssc-miR-210
ENSSSCG00000009228	MAPK10	mitogenactivated protein kinase 10	ssc-miR-210
ENSSSCG00000012123	RAB9A	RAB9A, member RAS oncogene family	ssc-miR-210
ENSSSCG00000029666	HOXA13	homeo box A13	ssc-miR-676-5p
ENSSSCG00000012832	MXRA5	matrixremodelling associated 5	ssc-miR-210
ENSSSCG00000007580	WIPI2	WD repeat domain, phosphoinositide interacting 2	ssc-miR-210
ENSSSCG00000011862	MUC13A	mucin 13, cell surface associated	ssc-miR-210
ENSSSCG00000008225	PTCD3	pentatricopeptide repeat domain 3	ssc-miR-210
ENSSSCG00000008503	FEZ2	fasciculation and elongation protein zeta 2 (zygin II)	ssc-miR-210
ENSSSCG00000009958	SEZ6L	seizure related 6 homolog (mouse)like	ssc-miR-210
ENSSSCG00000011540	SETD5	SET domain containing 5	ssc-miR-210
ENSSSCG00000008040	TSC2	tuberous sclerosis 2	ssc-miR-210
ENSSSCG00000007140	SMOX	spermine oxidase	ssc-miR-210
ENSSSCG00000008044	MLST8	MTOR associated protein, LST8 homolog (S. cerevisiae)	ssc-miR-210
ENSSSCG00000012102	TBL1Y	transducin (beta)like 1Xlinked	ssc-miR-210
ENSSSCG00000009570	MPHOSPH8	Mphase phosphoprotein 8	ssc-miR-210
ENSSSCG00000007465	B4GALT5	UDPGal:betaGlcNAc beta 1,4 galactosyltransferase, polypeptide 5	ssc-miR-210
ENSSSCG00000010850	ENAH	enabled homolog (Drosophila)	ssc-miR-210
ENSSSCG00000010749	FAM196A	family with sequence similarity 196, member A	ssc-miR-210
ENSSSCG00000009804	PSMD9	proteasome (prosome, macropain) 26S subunit, nonATPase, 9	ssc-miR-210
ENSSSCG00000007514	VAPB	VAMP (vesicleassociated membrane protein)associated protein B and C	ssc-miR-210
ENSSSCG00000012584	CAPN6	calpain 6	ssc-miR-210
ENSSSCG00000009554	GRTP1	growth hormone regulated TBC protein 1	ssc-miR-210
ENSSSCG00000012087	SLC37A1	solute carrier family 37 (glycerol3phosphate transporter), member 1	ssc-miR-210
ENSSSCG00000008681	WHSC2	WolfHirschhorn syndrome candidate 2	ssc-miR-210
ENSSSCG00000016997	FGF18	fibroblast growth factor 18	ssc-miR-210
ENSSSCG00000013836	WIZ	widely interspaced zinc finger motifs	ssc-miR-210
ENSSSCG00000017753	KSR1	kinase suppressor of ras 1	ssc-miR-210
ENSSSCG00000029570	PXDN	peroxidasin homolog (Drosophila)	ssc-miR-210
ENSSSCG00000014303	PHF15	PHD finger protein 15	ssc-miR-210
ENSSSCG00000022392	COPS7B	COP9 constitutive photomorphogenic homolog subunit 7B (Arabidopsis)	ssc-miR-210
ENSSSCG00000016728	IGFBP1	insulinlike growth factor binding protein 1	ssc-miR-210
ENSSSCG00000015683	SPOPL	speckletype POZ proteinlike	ssc-miR-210
ENSSSCG00000028771	MEF2A	myocyte enhancer factor 2A	ssc-miR-210
ENSSSCG00000014224	SEMA6A	sema domain, transmembrane domain (TM), and cytoplasmic domain, (semaphorin) 6A	ssc-miR-210
ENSSSCG00000025464	ORAI1	ORAI calcium releaseactivated calcium modulator 1	ssc-miR-210
ENSSSCG00000016578	FLNC	filamin C, gamma	ssc-miR-210
ENSSSCG00000016091	KCTD18	potassium channel tetramerisation domain containing 18	ssc-miR-210
ENSSSCG00000015832	MAK16	MAK16 homolog (S. cerevisiae)	ssc-miR-210
ENSSSCG00000016349	NDUFA10	NADH dehydrogenase (ubiquinone) 1 alpha subcomplex, 10, 42kDa	ssc-miR-210
ENSSSCG00000023306	ELMO2	engulfment and cell motility 2	ssc-miR-210
ENSSSCG00000017900	KIF1C	kinesin family member 1C	ssc-miR-210
ENSSSCG00000013600	RAB11B	RAB11B, member RAS oncogene family	ssc-miR-210
ENSSSCG00000013725	FBXW9	Fbox and WD repeat domain containing 9	ssc-miR-210
ENSSSCG00000014213	KCNN2	potassium intermediate/small conductance calciumactivated channel, subfamily N, member 2	ssc-miR-210
ENSSSCG00000015515	FAM5B	family with sequence similarity 5, member B	ssc-miR-210
ENSSSCG00000015340	ASNS	asparagine synthetase (glutaminehydrolyzing)	ssc-miR-210
ENSSSCG00000021818	ENOX1	ectoNOX disulfidethiol exchanger 1	ssc-miR-210
ENSSSCG00000025393	SUSD2	sushi domain containing 2	ssc-miR-210
ENSSSCG00000015651	PIGR	polymeric immunoglobulin receptor	ssc-miR-210
ENSSSCG00000013900	PIK3R2	phosphoinositide3kinase, regulatory subunit 2 (beta)	ssc-miR-210
ENSSSCG00000016104	TRAK2	trafficking protein, kinesin binding 2	ssc-miR-210
ENSSSCG00000013726	TNPO2	transportin 2	ssc-miR-210
ENSSSCG00000015673	KYNU	kynureninase	ssc-miR-210
ENSSSCG00000014097	PDE8B	phosphodiesterase 8B	ssc-miR-210
ENSSSCG00000016878	FGF10	fibroblast growth factor 10	ssc-miR-210
ENSSSCG00000030363	LGI3	leucinerich repeat LGI family, member 3	ssc-miR-210
ENSSSCG00000015657	PIGR	polymeric immunoglobulin receptor	ssc-miR-210
ENSSSCG00000017799	CPD	carboxypeptidase D	ssc-miR-210
ENSSSCG00000018019	ARHGAP44	Rho GTPase activating protein 44	ssc-miR-210
ENSSSCG00000017181	CYGB	cytoglobin	ssc-miR-210
ENSSSCG00000022302	GLTSCR1	glioma tumor suppressor candidate region gene 1	ssc-miR-210
ENSSSCG00000028097	GPBP1L1	GCrich promoter binding protein 1like 1	ssc-miR-210
ENSSSCG00000027687	UBE4B	ubiquitination factor E4B	ssc-miR-210
ENSSSCG00000026205	PARK2	parkinson protein 2, E3 ubiquitin protein ligase (parkin)	ssc-miR-210
ENSSSCG00000027432	NSUN3	NOP2/Sun domain family, member 3	ssc-miR-210
ENSSSCG00000025305	RNASEH1	ribonuclease H1	ssc-miR-210
ENSSSCG00000027198	PDK2	pyruvate dehydrogenase kinase, isozyme 2	ssc-miR-210
ENSSSCG00000024274	PPP3CC	protein phosphatase 3, catalytic subunit, gamma isozyme	ssc-miR-210
ENSSSCG00000028165	EFR3A	EFR3 homolog A (S. cerevisiae)	ssc-miR-210
ENSSSCG00000021005	UBQLN1	ubiquilin 1	ssc-miR-210
ENSSSCG00000025401	CDK10	cyclindependent kinase 10	ssc-miR-210
ENSSSCG00000025663	TMTC2	transmembrane and tetratricopeptide repeat containing 2	ssc-miR-210
ENSSSCG00000027813	ABCA3	ATPbinding cassette, subfamily A (ABC1), member 3	ssc-miR-210
ENSSSCG00000027777	PRRG1	proline rich Gla (Gcarboxyglutamic acid) 1	ssc-miR-210
ENSSSCG00000024751	SPRED3	sproutyrelated, EVH1 domain containing 3	ssc-miR-210
ENSSSCG00000022032	HS2ST1	heparan sulfate 2Osulfotransferase 1	ssc-miR-210
ENSSSCG00000027207	GPATCH2	G patch domain containing 2	ssc-miR-210
ENSSSCG00000030231	TRAF7	TNF receptorassociated factor 7, E3 ubiquitin protein ligase	ssc-miR-210
ENSSSCG00000028886	IPO7	importin 7	ssc-miR-210
ENSSSCG00000023371	EHD2	EHdomain containing 2	ssc-miR-210
ENSSSCG00000029836	WDR7	WD repeat domain 7	ssc-miR-210
ENSSSCG00000024397	DTX2	deltex homolog 2 (Drosophila)	ssc-miR-210
ENSSSCG00000027312	PTCH1	patched 1	ssc-miR-210
ENSSSCG00000022227	BRD4	bromodomain containing 4	ssc-miR-210
ENSSSCG00000028446	PCBP4	poly(rC) binding protein 4	ssc-miR-210
ENSSSCG00000026985	SNAP25	synaptosomalassociated protein, 25kDa	ssc-miR-210
ENSSSCG00000030281	ZNF717	zinc finger protein 717	ssc-miR-210
ENSSSCG00000029328	TNFRSF6	Fas (TNFRSF6)associated via death domain	ssc-miR-210
ENSSSCG00000024665	TRAPPC12	trafficking protein particle complex 12	ssc-miR-210
ENSSSCG00000024134	MGLL	monoglyceride lipase	ssc-miR-210
ENSSSCG00000029590	ACD	adrenocortical dysplasia homolog (mouse)	ssc-miR-210
ENSSSCG00000025534	CSE1L	CSE1 chromosome segregation 1like (yeast)	ssc-miR-210
ENSSSCG00000025053	RYBP	RING1 and YY1 binding protein	ssc-miR-210
ENSSSCG00000025139	ZNF507	zinc finger protein 507	ssc-miR-210
ENSSSCG00000025261	RUNX3	runtrelated transcription factor 3	ssc-miR-210
ENSSSCG00000029710	GCNT4	glucosaminyl (Nacetyl) transferase 4, core 2	ssc-miR-210
ENSSSCG00000021238	HSD3B7	hydroxydelta5steroid dehydrogenase, 3 beta and steroid deltaisomerase 7	ssc-miR-210
ENSSSCG00000030016	PDE9A	phosphodiesterase 9A	ssc-miR-210
ENSSSCG00000022396	BLZF1	basic leucine zipper nuclear factor 1	ssc-miR-210
ENSSSCG00000027957	ZNF250	zinc finger protein 250	ssc-miR-210
ENSSSCG00000028994	TMEM52B	transmembrane protein 52B	ssc-miR-210
ENSSSCG00000030293	DGKA	diacylglycerol kinase, alpha 80kDa	ssc-miR-210
ENSSSCG00000012492	DRP2	dystrophin related protein 2	ssc-miR-210
ENSSSCG00000011559	IL17RC	interleukin 17 receptor C	ssc-miR-210
ENSSSCG00000005955	EFR3A	EFR3 homolog A (S. cerevisiae)	ssc-miR-210
ENSSSCG00000012300	FOXP3	forkhead box P3	ssc-miR-210
ENSSSCG00000012585	DCX	doublecortin	ssc-miR-210
ENSSSCG00000029948	INPP5D	inositol polyphosphate5phosphatase, 145kDa	ssc-miR-210
ENSSSCG00000004291	NT5E	5'nucleotidase, ecto (CD73)	ssc-miR-210
ENSSSCG00000029154	NOSIP	nitric oxide synthase interacting protein	ssc-miR-210
ENSSSCG00000025600	CLPB	ClpB caseinolytic peptidase B homolog (E. coli)	ssc-miR-210
ENSSSCG00000024285	DLG4	discs, large homolog 4 (Drosophila)	ssc-miR-210
ENSSSCG00000030888	FADD	Fas (TNFRSF6)associated via death domain	ssc-miR-210
ENSSSCG00000021815	IL15RA	interleukin 15 receptor, alpha	ssc-miR-210
ENSSSCG00000024987	NR3C2	nuclear receptor subfamily 3, group C, member 2	ssc-miR-210
ENSSSCG00000012619	SEPT6	septin 6	ssc-miR-210
ENSSSCG00000022240	POLA1	polymerase (DNA directed), alpha 1, catalytic subunit	ssc-miR-210
ENSSSCG00000029077	TUBAL3	tubulin, alphalike 3	ssc-miR-210
ENSSSCG00000026947	GMPR2	guanosine monophosphate reductase 2	ssc-miR-210
ENSSSCG00000029998	KLF7	Kruppellike factor 7 (ubiquitous)	ssc-miR-210
ENSSSCG00000000013	SMC1B	structural maintenance of chromosomes 1B	ssc-miR-194b-5p
ENSSSCG00000000536	ERGIC2	ERGIC and golgi 2	ssc-miR-194b-5p
ENSSSCG00000000539	TMTC1	transmembrane and tetratricopeptide repeat containing 1	ssc-miR-194b-5p
ENSSSCG00000000555	ITPR2	inositol 1,4,5trisphosphate receptor, type 2	ssc-miR-194b-5p
ENSSSCG00000000660	A2M	alpha2macroglobulin	ssc-miR-194b-5p
ENSSSCG00000000895	SNRPF	small nuclear ribonucleoprotein polypeptide F	ssc-miR-194b-5p
ENSSSCG00000001091	KIAA0319	KIAA0319	ssc-miR-194b-5p
ENSSSCG00000001094	C6ORF62	chromosome 6 open reading frame 62	ssc-miR-194b-5p
ENSSSCG00000001447	BTNL3	butyrophilinlike 3	ssc-miR-194b-5p
ENSSSCG00000001498	BEND6	BEN domain containing 6	ssc-miR-194b-5p
ENSSSCG00000001760	ACSBG1	acylCoA synthetase bubblegum family member 1	ssc-miR-194b-5p
ENSSSCG00000001787	IL16	interleukin 16	ssc-miR-194b-5p
ENSSSCG00000001821	UNC45A	unc45 homolog A (C. elegans)	ssc-miR-194b-5p
ENSSSCG00000002389	VASH1	vasohibin 1	ssc-miR-194b-5p
ENSSSCG00000002404	SPTLC2	serine palmitoyltransferase, long chain base subunit 2	ssc-miR-194b-5p
ENSSSCG00000002690	GAN	gigaxonin	ssc-miR-194b-5p
ENSSSCG00000002740	AP1G1	adaptorrelated protein complex 1, gamma 1 subunit	ssc-miR-194b-5p
ENSSSCG00000002792	HSF4	heat shock transcription factor 4	ssc-miR-194b-5p
ENSSSCG00000002859	ANKRD27	ankyrin repeat domain 27 (VPS9 domain)	ssc-miR-194b-5p
ENSSSCG00000002989	AKT2	vakt murine thymoma viral oncogene homolog 2	ssc-miR-194b-5p
ENSSSCG00000003015	EXOSC5	exosome component 5	ssc-miR-194b-5p
ENSSSCG00000003068	SMG9	smg9 homolog, nonsense mediated mRNA decay factor (C. elegans)	ssc-miR-194b-5p
ENSSSCG00000003282	PigE108A11.3	leukocyte immunoglobulinlike receptor, subfamily A (with TM domain), member 6	ssc-miR-194b-5p
ENSSSCG00000003566	NUDC	nuclear distribution C homolog (A. nidulans)	ssc-miR-194b-5p
ENSSSCG00000003691	MRLC2	myosin, light chain 12B, regulatory	ssc-miR-194b-5p
ENSSSCG00000003727	TRAPPC8	trafficking protein particle complex 8	ssc-miR-194b-5p
ENSSSCG00000003909	PIK3R3	phosphoinositide3kinase, regulatory subunit 3 (gamma)	ssc-miR-194b-5p
ENSSSCG00000004018	MLLT4	myeloid/lymphoid or mixedlineage leukemia (trithorax homolog, Drosophila); translocated to, 4	ssc-miR-194b-5p
ENSSSCG00000004071	CNKSR3	CNKSR family member 3	ssc-miR-194b-5p
ENSSSCG00000004092	MTHFD1L	methylenetetrahydrofolate dehydrogenase (NADP+ dependent) 1like	ssc-miR-194b-5p
ENSSSCG00000004117	RAB32	RAB32, member RAS oncogene family	ssc-miR-194b-5p
ENSSSCG00000004329	MDN1	MDN1, midasin homolog (yeast)	ssc-miR-194b-5p
ENSSSCG00000004382	SEC63	SEC63 homolog (S. cerevisiae)	ssc-miR-194b-5p
ENSSSCG00000004626	TMOD3	tropomodulin 3 (ubiquitous)	ssc-miR-194b-5p
ENSSSCG00000004636	TRPM7	transient receptor potential cation channel, subfamily M, member 7	ssc-miR-194b-5p
ENSSSCG00000004807	SCG5	secretogranin V (7B2 protein)	ssc-miR-194b-5p
ENSSSCG00000004812	IGF1R	insulinlike growth factor 1 receptor	ssc-miR-194b-5p
ENSSSCG00000004884	TMX3	thioredoxinrelated transmembrane protein 3	ssc-miR-194b-5p
ENSSSCG00000004931	IGDCC4	immunoglobulin superfamily, DCC subclass, member 4	ssc-miR-194b-5p
ENSSSCG00000004986	TRAPPC6B	trafficking protein particle complex 6B	ssc-miR-194b-5p
ENSSSCG00000005025	TRIM9	tripartite motif containing 9	ssc-miR-194b-5p
ENSSSCG00000005041	FERMT2	fermitin family member 2	ssc-miR-194b-5p
ENSSSCG00000005062	C14ORF101	chromosome 14 open reading frame 101	ssc-miR-194b-5p
ENSSSCG00000005166	MLLT3	myeloid/lymphoid or mixedlineage leukemia (trithorax homolog, Drosophila); translocated to, 3	ssc-miR-194b-5p
ENSSSCG00000005286	CEP78	centrosomal protein 78kDa	ssc-miR-194b-5p
ENSSSCG00000005288	TLE4	transducinlike enhancer of split 4 (E(sp1) homolog, Drosophila)	ssc-miR-194b-5p
ENSSSCG00000005343	RNF38	ring finger protein 38	ssc-miR-194b-5p
ENSSSCG00000005382	TGFBR1	transforming growth factor, beta receptor 1	ssc-miR-194b-5p
ENSSSCG00000005431	HDAC9	histone deacetylase 9	ssc-miR-194b-5p
ENSSSCG00000005465	SUSD1	sushi domain containing 1	ssc-miR-194b-5p
ENSSSCG00000005651	ODF2	outer dense fiber of sperm tails 2	ssc-miR-194b-5p
ENSSSCG00000005715	PRRC2B	prolinerich coiledcoil 2B	ssc-miR-194b-5p
ENSSSCG00000006088	SDC2	syndecan 2	ssc-miR-194b-5p
ENSSSCG00000006202	CSPP1	centrosome and spindle pole associated protein 1	ssc-miR-194b-5p
ENSSSCG00000006206	SGK3	serum/glucocorticoid regulated kinase family, member 3	ssc-miR-194b-5p
ENSSSCG00000006227	GGH	gammaglutamyl hydrolase (conjugase, folylpolygammaglutamyl hydrolase)	ssc-miR-194b-5p
ENSSSCG00000006380	SLAMF1	signaling lymphocytic activation molecule family member 1	ssc-miR-194b-5p
ENSSSCG00000006409	APCS	amyloid P component, serum	ssc-miR-194b-5p
ENSSSCG00000006780	WNT2B	winglesstype MMTV integration site family, member 2B	ssc-miR-194b-5p
ENSSSCG00000006852	NTNG2	netrin G1	ssc-miR-194b-5p
ENSSSCG00000006898	MTF2	metal response element binding transcription factor 2	ssc-miR-194b-5p
ENSSSCG00000006927	PKN2	protein kinase N2	ssc-miR-194b-5p
ENSSSCG00000007022	ANK1	ankyrin 1, erythrocytic	ssc-miR-194b-5p
ENSSSCG00000007237	PDRG1	p53 and DNAdamage regulated 1	ssc-miR-194b-5p
ENSSSCG00000007347	RALGAPB	Ral GTPase activating protein, beta subunit (noncatalytic)	ssc-miR-194b-5p
ENSSSCG00000007350	PPP1R16B	protein phosphatase 1, regulatory subunit 16B	ssc-miR-194b-5p
ENSSSCG00000007463	PTGIS	prostaglandin I2 (prostacyclin) synthase	ssc-miR-194b-5p
ENSSSCG00000007477	NFATC2	nuclear factor of activated Tcells, cytoplasmic, calcineurindependent 2	ssc-miR-194b-5p
ENSSSCG00000007478	ATP9A	ATPase, class II, type 9A	ssc-miR-194b-5p
ENSSSCG00000007599	LMTK2	lemur tyrosine kinase 2	ssc-miR-194b-5p
ENSSSCG00000007683	CUX1	cutlike homeobox 1	ssc-miR-194b-5p
ENSSSCG00000007791	CD2BP2	CD2 (cytoplasmic tail) binding protein 2	ssc-miR-194b-5p
ENSSSCG00000008415	ASB3	GPR75ASB3 readthrough	ssc-miR-194b-5p
ENSSSCG00000008508	FAM98A	family with sequence similarity 98, member A	ssc-miR-194b-5p
ENSSSCG00000008513	BIRC6	baculoviral IAP repeat containing 6	ssc-miR-194b-5p
ENSSSCG00000008624	LPIN1	lipin 1	ssc-miR-194b-5p
ENSSSCG00000008627	GREB1	growth regulation by estrogen in breast cancer 1	ssc-miR-194b-5p
ENSSSCG00000008735	BOD1L1	biorientation of chromosomes in cell division 1like 1	ssc-miR-194b-5p
ENSSSCG00000008736	CPEB2	cytoplasmic polyadenylation element binding protein 2	ssc-miR-194b-5p
ENSSSCG00000008812	ATP10D	ATPase, class V, type 10D	ssc-miR-194b-5p
ENSSSCG00000008826	FRYL	FRYlike	ssc-miR-194b-5p
ENSSSCG00000008831	DCUN1D4	DCN1, defective in cullin neddylation 1, domain containing 4 (S. cerevisiae)	ssc-miR-194b-5p
ENSSSCG00000008844	KDR	kinase insert domain receptor (a type III receptor tyrosine kinase)	ssc-miR-194b-5p
ENSSSCG00000008924	UBA6	ubiquitinlike modifier activating enzyme 6	ssc-miR-194b-5p
ENSSSCG00000009061	NAA15	N(alpha)acetyltransferase 15, NatA auxiliary subunit	ssc-miR-194b-5p
ENSSSCG00000009115	NDST3	Ndeacetylase/Nsulfotransferase (heparan glucosaminyl) 3	ssc-miR-194b-5p
ENSSSCG00000009335	B3GALTL	beta 1,3galactosyltransferaselike	ssc-miR-194b-5p
ENSSSCG00000009356	RFXAP	regulatory factor Xassociated protein	ssc-miR-194b-5p
ENSSSCG00000009357	SMAD9	SMAD family member 9	ssc-miR-194b-5p
ENSSSCG00000009446	PCDH17	protocadherin 17	ssc-miR-194b-5p
ENSSSCG00000009622	POLR3D	polymerase (RNA) III (DNA directed) polypeptide D, 44kDa	ssc-miR-194b-5p
ENSSSCG00000009779	MPHOSPH9	Mphase phosphoprotein 9	ssc-miR-194b-5p
ENSSSCG00000009781	PITPNM2	phosphatidylinositol transfer protein, membraneassociated 2	ssc-miR-194b-5p
ENSSSCG00000009812	KDM2B	lysine (K)specific demethylase 2B	ssc-miR-194b-5p
ENSSSCG00000009817	P2X7R	purinergic receptor P2X, ligandgated ion channel, 7	ssc-miR-194b-5p
ENSSSCG00000009940	USP30	ubiquitin specific peptidase 30	ssc-miR-194b-5p
ENSSSCG00000009960	HPS4	HermanskyPudlak syndrome 4	ssc-miR-194b-5p
ENSSSCG00000009994	MTMR3	myotubularin related protein 3	ssc-miR-194b-5p
ENSSSCG00000010059	C22ORF13	chromosome 21 open reading frame 13	ssc-miR-194b-5p
ENSSSCG00000010275	PCBD1	pterin4 alphacarbinolamine dehydratase/dimerization cofactor of hepatocyte nuclear factor 1 alpha	ssc-miR-194b-5p
ENSSSCG00000010470	IDE	insulindegrading enzyme	ssc-miR-194b-5p
ENSSSCG00000010483	PLCE1	phospholipase C, epsilon 1	ssc-miR-194b-5p
ENSSSCG00000010494	SORBS1	sorbin and SH3 domain containing 1	ssc-miR-194b-5p
ENSSSCG00000010737	FAM175B	family with sequence similarity 175, member B	ssc-miR-194b-5p
ENSSSCG00000010860	PSEN2	presenilin 2 (Alzheimer disease 4)	ssc-miR-194b-5p
ENSSSCG00000010974	CNTFR	ciliary neurotrophic factor receptor	ssc-miR-194b-5p
ENSSSCG00000011040	CACNB2	calcium channel, voltagedependent, beta 2 subunit	ssc-miR-194b-5p
ENSSSCG00000011229	STT3B	STT3, subunit of the oligosaccharyltransferase complex, homolog B (S. cerevisiae)	ssc-miR-194b-5p
ENSSSCG00000011300	EXOSC7	exosome component 7	ssc-miR-194b-5p
ENSSSCG00000011308	KIAA1143	KIAA1143	ssc-miR-194b-5p
ENSSSCG00000011444	NT5DC2	5'nucleotidase domain containing 2	ssc-miR-194b-5p
ENSSSCG00000011466	ARF4	ADPribosylation factor 4	ssc-miR-194b-5p
ENSSSCG00000011500	KBTBD8	kelch repeat and BTB (POZ) domain containing 8	ssc-miR-194b-5p
ENSSSCG00000011540	SETD5	SET domain containing 5	ssc-miR-194b-5p
ENSSSCG00000011765	USP13	ubiquitin specific peptidase 13 (isopeptidase T3)	ssc-miR-194b-5p
ENSSSCG00000011803	EIF4A2	eukaryotic translation initiation factor 4A2	ssc-miR-194b-5p
ENSSSCG00000011978	CPOX	coproporphyrinogen oxidase	ssc-miR-194b-5p
ENSSSCG00000012306	AKAP4	A kinase (PRKA) anchor protein 4	ssc-miR-194b-5p
ENSSSCG00000012508	ARMCX6	armadillo repeat containing, Xlinked 6	ssc-miR-194b-5p
ENSSSCG00000012574	AMMECR1	Alport syndrome, mental retardation, midface hypoplasia and elliptocytosis chromosomal region gene 1	ssc-miR-194b-5p
ENSSSCG00000012583	ACSL4	acylCoA synthetase longchain family member 4	ssc-miR-194b-5p
ENSSSCG00000012604	LAMP2	lysosomalassociated membrane protein 2	ssc-miR-194b-5p
ENSSSCG00000012625	PGRMC1	progesterone receptor membrane component 1	ssc-miR-194b-5p
ENSSSCG00000012652	SASH3	SAM and SH3 domain containing 3	ssc-miR-194b-5p
ENSSSCG00000012653	ZDHHC9	zinc finger, DHHCtype containing 9	ssc-miR-194b-5p
ENSSSCG00000012676	MBNL3	muscleblindlike splicing regulator 3	ssc-miR-194b-5p
ENSSSCG00000012739	TMEM185A	transmembrane protein 185A	ssc-miR-194b-5p
ENSSSCG00000013054	ATL3	atlastin GTPase 3	ssc-miR-194b-5p
ENSSSCG00000013312	HIPK3	homeodomain interacting protein kinase 3	ssc-miR-194b-5p
ENSSSCG00000013368	HPS5	HermanskyPudlak syndrome 5	ssc-miR-194b-5p
ENSSSCG00000013728	ASNA1	arsA arsenite transporter, ATPbinding, homolog 1 (bacterial)	ssc-miR-194b-5p
ENSSSCG00000013906	KXD1	KxDL motif containing 1	ssc-miR-194b-5p
ENSSSCG00000014289	UQCRQ	ubiquinolcytochrome c reductase, complex III subunit VII, 9.5kDa	ssc-miR-194b-5p
ENSSSCG00000014295	C5ORF15	chromosome 5 open reading frame 15	ssc-miR-194b-5p
ENSSSCG00000014337	ETF1	eukaryotic translation termination factor 1	ssc-miR-194b-5p
ENSSSCG00000014811	INPPL1	inositol polyphosphate phosphataselike 1	ssc-miR-194b-5p
ENSSSCG00000014850	SPCS2	signal peptidase complex subunit 2 homolog (S. cerevisiae)	ssc-miR-194b-5p
ENSSSCG00000014909	SYTL2	synaptotagminlike 2	ssc-miR-194b-5p
ENSSSCG00000014923	RAB38	RAB38, member RAS oncogene family	ssc-miR-194b-5p
ENSSSCG00000015007	ATM	ataxia telangiectasia mutated	ssc-miR-194b-5p
ENSSSCG00000015317	FAM133B	family with sequence similarity 133, member B	ssc-miR-194b-5p
ENSSSCG00000015368	HDAC9	histone deacetylase 9	ssc-miR-194b-5p
ENSSSCG00000015413	FGL2	fibrinogenlike 2	ssc-miR-194b-5p
ENSSSCG00000015631	GRB10	growth factor receptorbound protein 10	ssc-miR-194b-5p
ENSSSCG00000009087	IL21	interleukin 21	ssc-miR-421-5p
ENSSSCG00000015670	GTDC1	glycosyltransferaselike domain containing 1	ssc-miR-194b-5p
ENSSSCG00000015754	MCPH1	microcephalin 1	ssc-miR-194b-5p
ENSSSCG00000015775	DCTD	dCMP deaminase	ssc-miR-194b-5p
ENSSSCG00000015833	TTI2	TELO2 interacting protein 2	ssc-miR-194b-5p
ENSSSCG00000015948	DYNC1I2	dynein, cytoplasmic 1, intermediate chain 2	ssc-miR-194b-5p
ENSSSCG00000016464	CASP2	caspase 2, apoptosisrelated cysteine peptidase	ssc-miR-194b-5p
ENSSSCG00000016776	ZNF746	zinc finger protein 746	ssc-miR-194b-5p
ENSSSCG00000016795	BASP1	brain abundant, membrane attached signal protein 1	ssc-miR-194b-5p
ENSSSCG00000016809	DROSHA	drosha, ribonuclease type III	ssc-miR-194b-5p
ENSSSCG00000016865	FBXO4	Fbox protein 4	ssc-miR-194b-5p
ENSSSCG00000016916	IL6ST	interleukin 6 signal transducer (gp130, oncostatin M receptor)	ssc-miR-194b-5p
ENSSSCG00000004158	IL22RA2	interleukin 22 receptor, alpha 2	ssc-miR-142-5p
ENSSSCG00000017054	CYFIP2	cytoplasmic FMR1 interacting protein 2	ssc-miR-194b-5p
ENSSSCG00000017191	SRP68	signal recognition particle 68kDa	ssc-miR-194b-5p
ENSSSCG00000017218	CDR2L	cerebellar degenerationrelated protein 2like	ssc-miR-194b-5p
ENSSSCG00000020672	F2R	coagulation factor II (thrombin) receptor	ssc-miR-194b-5p
ENSSSCG00000020903	NUDT4	nudix (nucleoside diphosphate linked moiety X)type motif 4	ssc-miR-194b-5p
ENSSSCG00000021322	ZFX	zinc finger protein, Xlinked	ssc-miR-194b-5p
ENSSSCG00000021439	CCDC66	coiledcoil domain containing 66	ssc-miR-194b-5p
ENSSSCG00000021587	MESDC2	mesoderm development candidate 2	ssc-miR-194b-5p
ENSSSCG00000021601	ZNF711	zinc finger protein 711	ssc-miR-194b-5p
ENSSSCG00000021638	NEU3	sialidase 3 (membrane sialidase)	ssc-miR-194b-5p
ENSSSCG00000021818	ENOX1	ectoNOX disulfidethiol exchanger 1	ssc-miR-194b-5p
ENSSSCG00000021958	ZNF236	zinc finger protein 236	ssc-miR-194b-5p
ENSSSCG00000022204	AGRN	agrin	ssc-miR-194b-5p
ENSSSCG00000022233	GAD1	glutamate decarboxylase 1 (pancreatic islets and brain, 65kDa)	ssc-miR-194b-5p
ENSSSCG00000022353	RAP1GDS1	RAP1, GTPGDP dissociation stimulator 1	ssc-miR-194b-5p
ENSSSCG00000022404	SLC3A2	solute carrier family 3 (activators of dibasic and neutral amino acid transport), member 2	ssc-miR-194b-5p
ENSSSCG00000022484	CH242228L8.2	family with sequence similarity 127, member A	ssc-miR-194b-5p
ENSSSCG00000022559	USP14	ubiquitin specific peptidase 14 (tRNAguanine transglycosylase)	ssc-miR-194b-5p
ENSSSCG00000022586	ATP5J	ATP synthase, H+ transporting, mitochondrial Fo complex, subunit F6	ssc-miR-194b-5p
ENSSSCG00000022601	ZNF10	zinc finger protein 10	ssc-miR-194b-5p
ENSSSCG00000022731	PDRG1	p53 and DNAdamage regulated 1	ssc-miR-194b-5p
ENSSSCG00000022733	SLC9A9	solute carrier family 9, subfamily A (NHE9, cation proton antiporter 9), member 9	ssc-miR-194b-5p
ENSSSCG00000022961	CLMP	CXADRlike membrane protein	ssc-miR-194b-5p
ENSSSCG00000022994	CYB5R4	cytochrome b5 reductase 4	ssc-miR-194b-5p
ENSSSCG00000023043	BCL2L13	BCL2like 13 (apoptosis facilitator)	ssc-miR-194b-5p
ENSSSCG00000023248	RPS15	ribosomal protein S15	ssc-miR-194b-5p
ENSSSCG00000023366	OARD1	OacylADPribose deacylase 1	ssc-miR-194b-5p
ENSSSCG00000023408	SAMD4A	sterile alpha motif domain containing 4A	ssc-miR-194b-5p
ENSSSCG00000023772	SPN	sialophorin	ssc-miR-194b-5p
ENSSSCG00000023829	CCP110	centriolar coiled coil protein 110kDa	ssc-miR-194b-5p
ENSSSCG00000023842	TRAT1	T cell receptor associated transmembrane adaptor 1	ssc-miR-194b-5p
ENSSSCG00000024023	HNMT	histamine Nmethyltransferase	ssc-miR-194b-5p
ENSSSCG00000024046	CCPG1	cell cycle progression 1	ssc-miR-194b-5p
ENSSSCG00000024213	UGT2B17	UDP glucuronosyltransferase 2 family, polypeptide B17	ssc-miR-194b-5p
ENSSSCG00000024348	OARD1	OacylADPribose deacylase 1	ssc-miR-194b-5p
ENSSSCG00000024500	C21ORF2	chromosome 21 open reading frame 2	ssc-miR-194b-5p
ENSSSCG00000024520	PGP3	ATPbinding cassette, subfamily B (MDR/TAP), member 4	ssc-miR-194b-5p
ENSSSCG00000024591	ETV1	ets variant 1	ssc-miR-194b-5p
ENSSSCG00000024794	FBXO42	Fbox protein 42	ssc-miR-194b-5p
ENSSSCG00000025005	B4GALT6	UDPGal:betaGlcNAc beta 1,4 galactosyltransferase, polypeptide 6	ssc-miR-194b-5p
ENSSSCG00000025039	UBE2K	ubiquitinconjugating enzyme E2K	ssc-miR-194b-5p
ENSSSCG00000025545	HDAC6	histone deacetylase 6	ssc-miR-194b-5p
ENSSSCG00000025966	EIF4H	eukaryotic translation initiation factor 4H	ssc-miR-194b-5p
ENSSSCG00000026077	LCMT1	leucine carboxyl methyltransferase 1	ssc-miR-194b-5p
ENSSSCG00000026199	NRN1	neuritin 1	ssc-miR-194b-5p
ENSSSCG00000026211	NRN1	neuritin 1	ssc-miR-194b-5p
ENSSSCG00000026382	PPP2R5E	protein phosphatase 2, regulatory subunit B', epsilon isoform	ssc-miR-194b-5p
ENSSSCG00000026460	TAL1	Tcell acute lymphocytic leukemia 1	ssc-miR-194b-5p
ENSSSCG00000026472	RPL7L1	ribosomal protein L7like 1	ssc-miR-194b-5p
ENSSSCG00000026576	BCDIN3D	BCDIN3 domain containing	ssc-miR-194b-5p
ENSSSCG00000026590	FAM203A	family with sequence similarity 203, member A	ssc-miR-194b-5p
ENSSSCG00000026655	PTPN13	protein tyrosine phosphatase, nonreceptor type 13 (APO1/CD95 (Fas)associated phosphatase)	ssc-miR-194b-5p
ENSSSCG00000026682	C1orf168	chromosome 1 open reading frame 168	ssc-miR-194b-5p
ENSSSCG00000026729	TMEM150C	transmembrane protein 150C	ssc-miR-194b-5p
ENSSSCG00000026744	ZDHHC20	zinc finger, DHHCtype containing 20	ssc-miR-194b-5p
ENSSSCG00000026829	MYNN	myoneurin	ssc-miR-194b-5p
ENSSSCG00000026849	CCNO	cyclin O	ssc-miR-194b-5p
ENSSSCG00000027079	GABRB3	gammaaminobutyric acid (GABA) A receptor, beta 3	ssc-miR-194b-5p
ENSSSCG00000027165	UBE2G2	ubiquitinconjugating enzyme E2G 2	ssc-miR-194b-5p
ENSSSCG00000027205	LPCAT3	lysophosphatidylcholine acyltransferase 3	ssc-miR-194b-5p
ENSSSCG00000027256	CNIH	cornichon homolog (Drosophila)	ssc-miR-194b-5p
ENSSSCG00000027580	DBN1	drebrin 1	ssc-miR-194b-5p
ENSSSCG00000027711	SS18L2	synovial sarcoma translocation gene on chromosome 18like 2	ssc-miR-194b-5p
ENSSSCG00000027908	MC2R	melanocortin 2 receptor (adrenocorticotropic hormone)	ssc-miR-194b-5p
ENSSSCG00000027912	COMMD8	COMM domain containing 8	ssc-miR-194b-5p
ENSSSCG00000028132	NAA20	N(alpha)acetyltransferase 20, NatB catalytic subunit	ssc-miR-194b-5p
ENSSSCG00000028245	TTPAL	tocopherol (alpha) transfer proteinlike	ssc-miR-194b-5p
ENSSSCG00000028258	AZI2	5azacytidine induced 2	ssc-miR-194b-5p
ENSSSCG00000028740	CTDSPL	CTD (carboxyterminal domain, RNA polymerase II, polypeptide A) small phosphataselike	ssc-miR-194b-5p
ENSSSCG00000028973	MED18	mediator complex subunit 18	ssc-miR-194b-5p
ENSSSCG00000029097	RCC1	regulator of chromosome condensation 1	ssc-miR-194b-5p
ENSSSCG00000029129	RWDD2A	RWD domain containing 2A	ssc-miR-194b-5p
ENSSSCG00000029261	TOR1AIP2	torsin A interacting protein 2	ssc-miR-194b-5p
ENSSSCG00000029478	CUL4B	cullin 4B	ssc-miR-194b-5p
ENSSSCG00000029633	USP24	ubiquitin specific peptidase 24	ssc-miR-194b-5p
ENSSSCG00000029737	CKS1B	CDC28 protein kinase regulatory subunit 1B	ssc-miR-194b-5p
ENSSSCG00000029776	FAM219B	family with sequence similarity 219, member B	ssc-miR-194b-5p
ENSSSCG00000029803	KDM2B	lysine (K)specific demethylase 2B	ssc-miR-194b-5p
ENSSSCG00000029812	CCDC48	coiledcoil domain containing 48	ssc-miR-194b-5p
ENSSSCG00000030035	DNM3	dynamin 3	ssc-miR-194b-5p
ENSSSCG00000030154	RSBN1	round spermatid basic protein 1	ssc-miR-194b-5p
ENSSSCG00000030183	GOSR2	golgi SNAP receptor complex member 2	ssc-miR-194b-5p
ENSSSCG00000030217	GLT25D2	glycosyltransferase 25 domain containing 2	ssc-miR-194b-5p
ENSSSCG00000030296	CEP350	centrosomal protein 350kDa	ssc-miR-194b-5p
ENSSSCG00000030373	METTL9	methyltransferase like 9	ssc-miR-194b-5p
ENSSSCG00000030408	DDX58	DEAD (AspGluAlaAsp) box polypeptide 58	ssc-miR-194b-5p
ENSSSCG00000030621	SCFD2	sec1 family domain containing 2	ssc-miR-194b-5p
ENSSSCG00000030707	SKIP	inositol polyphosphate5phosphatase K	ssc-miR-194b-5p
ENSSSCG00000000040	SEPT3	Neuronal-specific septin-3	ssc-miR-142-5p
ENSSSCG00000000059	XRCC6	Xray repair complementing defective repair in Chinese hamster cells 6	ssc-miR-142-5p
ENSSSCG00000000060	DESI1	desumoylating isopeptidase 1	ssc-miR-142-5p
ENSSSCG00000000068	EP300	E1A binding protein p300	ssc-miR-142-5p
ENSSSCG00000000191	MLL2	myeloid/lymphoid or mixedlineage leukemia 2	ssc-miR-142-5p
ENSSSCG00000000539	TMTC1	transmembrane and tetratricopeptide repeat containing 1	ssc-miR-142-5p
ENSSSCG00000000584	SLCO1A2	solute carrier organic anion transporter family, member 1A2	ssc-miR-142-5p
ENSSSCG00000000647	OLR1	oxidized low density lipoprotein (lectinlike) receptor 1	ssc-miR-142-5p
ENSSSCG00000000884	APAF1	apoptotic peptidase activating factor 1	ssc-miR-142-5p
ENSSSCG00000000902	NR2C1	nuclear receptor subfamily 2, group C, member 1	ssc-miR-142-5p
ENSSSCG00000000925	C12ORF29	chromosome 12 open reading frame 29	ssc-miR-142-5p
ENSSSCG00000000950	E2F7	E2F transcription factor 7	ssc-miR-142-5p
ENSSSCG00000000951	CSRP2	cysteine and glycinerich protein 2	ssc-miR-142-5p
ENSSSCG00000000999	CDYL	chromodomain protein, Ylike	ssc-miR-142-5p
ENSSSCG00000001030	EEF1E1	eukaryotic translation elongation factor 1 epsilon 1	ssc-miR-142-5p
ENSSSCG00000001056	RANBP9	RAN binding protein 9	ssc-miR-142-5p
ENSSSCG00000001234	TRIM10	tripartite motif containing 10	ssc-miR-142-5p
ENSSSCG00000001235	TRIM15	tripartite motif containing 15	ssc-miR-142-5p
ENSSSCG00000001441	BTNL5	butyrophilinlike 5	ssc-miR-142-5p
ENSSSCG00000001556	MAPK14	mitogenactivated protein kinase 14	ssc-miR-142-5p
ENSSSCG00000001639	TRERF1	transcriptional regulating factor 1	ssc-miR-142-5p
ENSSSCG00000001667	ZNF318	zinc finger protein 318	ssc-miR-142-5p
ENSSSCG00000001683	POLH	polymerase (DNA directed), eta	ssc-miR-142-5p
ENSSSCG00000001708	CDC5L	CDC5 cell division cycle 5like (S. pombe)	ssc-miR-142-5p
ENSSSCG00000001731	CENPQ	centromere protein Q	ssc-miR-142-5p
ENSSSCG00000001754	PSMA4	proteasome (prosome, macropain) subunit, alpha type, 4	ssc-miR-142-5p
ENSSSCG00000001760	ACSBG1	acylCoA synthetase bubblegum family member 1	ssc-miR-142-5p
ENSSSCG00000001761	IDH3A	isocitrate dehydrogenase 3 (NAD+) alpha	ssc-miR-142-5p
ENSSSCG00000001963	EGLN3	egl nine homolog 3 (C. elegans)	ssc-miR-142-5p
ENSSSCG00000001974	G2E3	G2/Mphase specific E3 ubiquitin protein ligase	ssc-miR-142-5p
ENSSSCG00000002254	NR2F2	nuclear receptor subfamily 2, group F, member 2	ssc-miR-142-5p
ENSSSCG00000002269	MTHFD1	methylenetetrahydrofolate dehydrogenase (NADP+ dependent) 1, methenyltetrahydrofolate cyclohydrolase, formyltetrahydrofolate synthetase	ssc-miR-142-5p
ENSSSCG00000002283	FUT8	fucosyltransferase 8 (alpha (1,6) fucosyltransferase)	ssc-miR-142-5p
ENSSSCG00000002288	ATP6V1D	ATPase, H+ transporting, lysosomal 34kDa, V1 subunit D	ssc-miR-142-5p
ENSSSCG00000002290	PLEK2	pleckstrin 2	ssc-miR-142-5p
ENSSSCG00000002307	ERH	enhancer of rudimentary homolog (Drosophila)	ssc-miR-142-5p
ENSSSCG00000002348	ACOT6	acylCoA thioesterase 1	ssc-miR-142-5p
ENSSSCG00000002372	YLPM1	YLP motif containing 1	ssc-miR-142-5p
ENSSSCG00000002633	GAS8	growth arrestspecific 8	ssc-miR-142-5p
ENSSSCG00000002736	TAT	tyrosine aminotransferase	ssc-miR-142-5p
ENSSSCG00000002740	AP1G1	adaptorrelated protein complex 1, gamma 1 subunit	ssc-miR-142-5p
ENSSSCG00000002749	HP	haptoglobin	ssc-miR-142-5p
ENSSSCG00000002795	CDH11	cadherin 11, type 2, OBcadherin (osteoblast)	ssc-miR-142-5p
ENSSSCG00000003098	PPP5C	protein phosphatase 5, catalytic subunit	ssc-miR-142-5p
ENSSSCG00000003231	NKG7	natural killer cell group 7 sequence	ssc-miR-142-5p
ENSSSCG00000003471	EPHA2	EPH receptor A2	ssc-miR-142-5p
ENSSSCG00000003549	LDLRAP1	low density lipoprotein receptor adaptor protein 1	ssc-miR-142-5p
ENSSSCG00000003629	EIF2C4	eukaryotic translation initiation factor 2C, 4	ssc-miR-142-5p
ENSSSCG00000003692	MYL12B	myosin, light chain 12A, regulatory, nonsarcomeric	ssc-miR-142-5p
ENSSSCG00000003699	GREB1L	growth regulation by estrogen in breast cancerlike	ssc-miR-142-5p
ENSSSCG00000003730	RNF138	ring finger protein 138, E3 ubiquitin protein ligase	ssc-miR-142-5p
ENSSSCG00000003743	GALNT1	UDPNacetylalphaDgalactosamine:polypeptide Nacetylgalactosaminyltransferase 1 (GalNAcT1)	ssc-miR-142-5p
ENSSSCG00000003776	ACADM	acylCoA dehydrogenase, C4 to C12 straight chain	ssc-miR-142-5p
ENSSSCG00000003780	CRYZ	crystallin, zeta (quinone reductase)	ssc-miR-142-5p
ENSSSCG00000003790	ANKRD13C	ankyrin repeat domain 13C	ssc-miR-142-5p
ENSSSCG00000003833	DAB1	disabled homolog 1 (Drosophila)	ssc-miR-142-5p
ENSSSCG00000003870	NRD1	nardilysin (Narginine dibasic convertase)	ssc-miR-142-5p
ENSSSCG00000003876	CDKN2C	cyclindependent kinase inhibitor 2C (p18, inhibits CDK4)	ssc-miR-142-5p
ENSSSCG00000004022	RPS6KA2	ribosomal protein S6 kinase, 90kDa, polypeptide 2	ssc-miR-142-5p
ENSSSCG00000004077	FBXO5	Fbox protein 5	ssc-miR-142-5p
ENSSSCG00000004092	MTHFD1L	methylenetetrahydrofolate dehydrogenase (NADP+ dependent) 1like	ssc-miR-142-5p
ENSSSCG00000004093	IYD	iodotyrosine deiodinase	ssc-miR-142-5p
ENSSSCG00000001646	KIAA0240		ssc-miR-210
ENSSSCG00000004165	PDE7B	phosphodiesterase 7B	ssc-miR-142-5p
ENSSSCG00000004179	VNN2	vanin 2	ssc-miR-142-5p
ENSSSCG00000004199	EPB41L2	erythrocyte membrane protein band 4.1like 2	ssc-miR-142-5p
ENSSSCG00000004221	HINT3	histidine triad nucleotide binding protein 3	ssc-miR-142-5p
ENSSSCG00000028334	KRT74	hypothetical protein LOC738403; keratin 74	ssc-miR-421-5p
ENSSSCG00000004247	ASF1A	ASF1 antisilencing function 1 homolog A (S. cerevisiae)	ssc-miR-142-5p
ENSSSCG00000004263	ZUFSP	zinc finger with UFM1specific peptidase domain	ssc-miR-142-5p
ENSSSCG00000004270	BAI3	brainspecific angiogenesis inhibitor 3	ssc-miR-142-5p
ENSSSCG00000004272	LMBRD1	LMBR1 domain containing 1	ssc-miR-142-5p
ENSSSCG00000004317	UBE2J1	ubiquitinconjugating enzyme E2, J1	ssc-miR-142-5p
ENSSSCG00000004348	FAXC	failed axon connections homolog (Drosophila)	ssc-miR-142-5p
ENSSSCG00000004382	SEC63	SEC63 homolog (S. cerevisiae)	ssc-miR-142-5p
ENSSSCG00000004435	NT5DC1	5'nucleotidase domain containing 1	ssc-miR-142-5p
ENSSSCG00000004485	CD109	CD109 molecule	ssc-miR-142-5p
ENSSSCG00000004578	ANXA2	annexin A2	ssc-miR-142-5p
ENSSSCG00000004612	RAB27A	RAB27A, member RAS oncogene family	ssc-miR-142-5p
ENSSSCG00000004636	TRPM7	transient receptor potential cation channel, subfamily M, member 7	ssc-miR-142-5p
ENSSSCG00000004645	GABPB1	GA binding protein transcription factor, beta subunit 1	ssc-miR-142-5p
ENSSSCG00000004653	SECISBP2L	SECIS binding protein 2like	ssc-miR-142-5p
ENSSSCG00000004661	MYEF2	myelin expression factor 2	ssc-miR-142-5p
ENSSSCG00000004682	B2M	beta2microglobulin	ssc-miR-142-5p
ENSSSCG00000004687	B2M	beta2microglobulin	ssc-miR-142-5p
ENSSSCG00000004719	CDAN1	codanin 1	ssc-miR-142-5p
ENSSSCG00000004738	MAPKBP1	mitogenactivated protein kinase binding protein 1	ssc-miR-142-5p
ENSSSCG00000004779	PLCB2	phospholipase C, beta 2	ssc-miR-142-5p
ENSSSCG00000004934	DPP8	dipeptidylpeptidase 8	ssc-miR-142-5p
ENSSSCG00000004976	LRRC49	leucine rich repeat containing 49	ssc-miR-142-5p
ENSSSCG00000004986	TRAPPC6B	trafficking protein particle complex 6B	ssc-miR-142-5p
ENSSSCG00000005066	EXOC5	exocyst complex component 5	ssc-miR-142-5p
ENSSSCG00000005082	PCNXL4	pecanexlike 4 (Drosophila)	ssc-miR-142-5p
ENSSSCG00000005232	SMARCA2	SWI/SNF related, matrix associated, actin dependent regulator of chromatin, subfamily a, member 2	ssc-miR-142-5p
ENSSSCG00000005233	DMRT2	doublesex and mab3 related transcription factor 2	ssc-miR-142-5p
ENSSSCG00000005924	MROH1		ssc-miR-1343
ENSSSCG00000005338	RECK	reversioninducingcysteinerich protein with kazal motifs	ssc-miR-142-5p
ENSSSCG00000005394	ALDOB	aldolase B, fructosebisphosphate	ssc-miR-142-5p
ENSSSCG00000005650	CERCAM	cerebral endothelial cell adhesion molecule	ssc-miR-142-5p
ENSSSCG00000005670	DOLPP1	dolichyl pyrophosphate phosphatase 1	ssc-miR-142-5p
ENSSSCG00000005729	DDX31	DEAD (AspGluAlaAsp) box polypeptide 31	ssc-miR-142-5p
ENSSSCG00000005760	C9ORF116	chromosome 9 open reading frame 116	ssc-miR-142-5p
ENSSSCG00000006003	MAL2	mal, Tcell differentiation protein 2 (gene/pseudogene)	ssc-miR-142-5p
ENSSSCG00000006011	SLC30A8	solute carrier family 30 (zinc transporter), member 8	ssc-miR-142-5p
ENSSSCG00000006135	CPNE3	copine III	ssc-miR-142-5p
ENSSSCG00000006151	SNX16	sorting nexin 16	ssc-miR-142-5p
ENSSSCG00000006156	TPD52	tumor protein D52	ssc-miR-142-5p
ENSSSCG00000006201	ARFGEF1	ADPribosylation factor guanine nucleotideexchange factor 1 (brefeldin Ainhibited)	ssc-miR-142-5p
ENSSSCG00000006206	SGK3	serum/glucocorticoid regulated kinase family, member 3	ssc-miR-142-5p
ENSSSCG00000006274	PRKDC	protein kinase, DNAactivated, catalytic polypeptide	ssc-miR-142-5p
ENSSSCG00000006277	KIAA0146	KIAA0146	ssc-miR-142-5p
ENSSSCG00000006296	ATP1B1	ATPase, Na+/K+ transporting, beta 1 polypeptide	ssc-miR-142-5p
ENSSSCG00000006307	RCSD1	RCSD domain containing 1	ssc-miR-142-5p
ENSSSCG00000006369	F11R	F11 receptor	ssc-miR-142-5p
ENSSSCG00000006374	CD244	CD244 molecule, natural killer cell receptor 2B4	ssc-miR-142-5p
ENSSSCG00000006572	NPR1	natriuretic peptide receptor A/guanylate cyclase A (atrionatriuretic peptide receptor A)	ssc-miR-142-5p
ENSSSCG00000006663	OTUD7B	OTU domain containing 7B	ssc-miR-142-5p
ENSSSCG00000006689	PIAS3	protein inhibitor of activated STAT, 3	ssc-miR-142-5p
ENSSSCG00000006691	POLR3C	polymerase (RNA) III (DNA directed) polypeptide C (62kD)	ssc-miR-142-5p
ENSSSCG00000006707	PDE4DIP	phosphodiesterase 4D interacting protein	ssc-miR-142-5p
ENSSSCG00000006752	CSDE1	cold shock domain containing E1, RNAbinding	ssc-miR-142-5p
ENSSSCG00000006775	CAPZA1	capping protein (actin filament) muscle Zline, alpha 1	ssc-miR-142-5p
ENSSSCG00000006843	STXBP3	syntaxin binding protein 3	ssc-miR-142-5p
ENSSSCG00000006939	ZNHIT6	zinc finger, HITtype containing 6	ssc-miR-142-5p
ENSSSCG00000006969	KIAA1456	KIAA1456	ssc-miR-142-5p
ENSSSCG00000006982	ZDHHC2	zinc finger, DHHCtype containing 2	ssc-miR-142-5p
ENSSSCG00000007039	PRNP	prion protein	ssc-miR-142-5p
ENSSSCG00000006587	PGLYRP4	similar to peptidoglycan recognition protein 4; peptidoglycan recognition protein 4	ssc-miR-421-5p
ENSSSCG00000007253	MAPRE1	microtubuleassociated protein, RP/EB family, member 1	ssc-miR-142-5p
ENSSSCG00000007347	RALGAPB	Ral GTPase activating protein, beta subunit (noncatalytic)	ssc-miR-142-5p
ENSSSCG00000007375	SERINC3	serine incorporator 3	ssc-miR-142-5p
ENSSSCG00000004760	PPP1R14D	protein phosphatase 1, regulatory (inhibitor) subunit 14D	ssc-miR-421-5p
ENSSSCG00000007492	C17H20ORF108	family with sequence similarity 210, member B	ssc-miR-142-5p
ENSSSCG00000007496	RTFDC1	replication termination factor 2 domain containing 1	ssc-miR-142-5p
ENSSSCG00000007505	CTCFL	CCCTCbinding factor (zinc finger protein)like	ssc-miR-142-5p
ENSSSCG00000007512	PPP4R1L	protein phosphatase 4, regulatory subunit 1	ssc-miR-142-5p
ENSSSCG00000007732	SBDS	ShwachmanBodianDiamond syndrome	ssc-miR-142-5p
ENSSSCG00000007840	POLR3E	polymerase (RNA) III (DNA directed) polypeptide E (80kD)	ssc-miR-142-5p
ENSSSCG00000007854	DCUN1D3	DCN1, defective in cullin neddylation 1, domain containing 3 (S. cerevisiae)	ssc-miR-142-5p
ENSSSCG00000008162	IL1R1	interleukin 1 receptor, type I	ssc-miR-142-5p
ENSSSCG00000008164	MAP4K4	mitogenactivated protein kinase kinase kinase kinase 4	ssc-miR-142-5p
ENSSSCG00000008185	MITD1	MIT, microtubule interacting and transport, domain containing 1	ssc-miR-142-5p
ENSSSCG00000008293	DGUOK	deoxyguanosine kinase	ssc-miR-142-5p
ENSSSCG00000008352	PNO1	partner of NOB1 homolog (S. cerevisiae)	ssc-miR-142-5p
ENSSSCG00000008353	WDR92	WD repeat domain 92	ssc-miR-142-5p
ENSSSCG00000008398	SMEK2	SMEK homolog 2, suppressor of mek1 (Dictyostelium)	ssc-miR-142-5p
ENSSSCG00000008415	ASB3	GPR75ASB3 readthrough	ssc-miR-142-5p
ENSSSCG00000008497	CCDC75	coiledcoil domain containing 75	ssc-miR-142-5p
ENSSSCG00000008540	PPP1CB	protein phosphatase 1, catalytic subunit, beta isozyme	ssc-miR-142-5p
ENSSSCG00000008548	SUPT7L	suppressor of Ty 7 (S. cerevisiae)like	ssc-miR-142-5p
ENSSSCG00000008602	LAPTM4A	lysosomal protein transmembrane 4 alpha	ssc-miR-142-5p
ENSSSCG00000008740	FBXL5	Fbox and leucinerich repeat protein 5	ssc-miR-142-5p
ENSSSCG00000008762	STIM2	stromal interaction molecule 2	ssc-miR-142-5p
ENSSSCG00000008768	ARAP2	ArfGAP with RhoGAP domain, ankyrin repeat and PH domain 2	ssc-miR-142-5p
ENSSSCG00000008789	WDR19	WD repeat domain 19	ssc-miR-142-5p
ENSSSCG00000008792	N4BP2	NEDD4 binding protein 2	ssc-miR-142-5p
ENSSSCG00000008867	CTSO	cathepsin O	ssc-miR-142-5p
ENSSSCG00000008924	UBA6	ubiquitinlike modifier activating enzyme 6	ssc-miR-142-5p
ENSSSCG00000008955	PF4	platelet factor 4	ssc-miR-142-5p
ENSSSCG00000008957	CXCL5	chemokine (CXC motif) ligand 5	ssc-miR-142-5p
ENSSSCG00000008995	LRAT	lecithin retinol acyltransferase (phosphatidylcholineretinol Oacyltransferase)	ssc-miR-142-5p
ENSSSCG00000009030	PRMT10	protein arginine methyltransferase 10 (putative)	ssc-miR-142-5p
ENSSSCG00000009075	MFSD8	major facilitator superfamily domain containing 8	ssc-miR-142-5p
ENSSSCG00000009152	SGMS2	sphingomyelin synthase 2	ssc-miR-142-5p
ENSSSCG00000024567	PTPRH	protein tyrosine phosphatase, receptor type, H	ssc-miR-1343
ENSSSCG00000009346	N4BP2L1	NEDD4 binding protein 2like 2	ssc-miR-142-5p
ENSSSCG00000009348	STARD13	StARrelated lipid transfer (START) domain containing 13	ssc-miR-142-5p
ENSSSCG00000009373	SLC25A2	solute carrier family 25 (mitochondrial carrier; ornithine transporter) member 15	ssc-miR-142-5p
ENSSSCG00000009419	KIAA1704	KIAA1704	ssc-miR-142-5p
ENSSSCG00000009440	ELF1	E74like factor 1 (ets domain transcription factor)	ssc-miR-142-5p
ENSSSCG00000009446	PCDH17	protocadherin 17	ssc-miR-142-5p
ENSSSCG00000009648	NEFM	neurofilament, medium polypeptide	ssc-miR-142-5p
ENSSSCG00000009658	BNIP3L	BCL2/adenovirus E1B 19kDa interacting protein 3like	ssc-miR-142-5p
ENSSSCG00000009670	ESCO2	establishment of cohesion 1 homolog 2 (S. cerevisiae)	ssc-miR-142-5p
ENSSSCG00000009839	CIT	citron (rhointeracting, serine/threonine kinase 21)	ssc-miR-142-5p
ENSSSCG00000009876	DDX54	DEAD (AspGluAlaAsp) box polypeptide 54	ssc-miR-142-5p
ENSSSCG00000009930	GLTP	glycolipid transfer protein	ssc-miR-142-5p
ENSSSCG00000009940	USP30	ubiquitin specific peptidase 30	ssc-miR-142-5p
ENSSSCG00000009958	SEZ6L	seizure related 6 homolog (mouse)like	ssc-miR-142-5p
ENSSSCG00000010046	GNAZ	guanine nucleotide binding protein (G protein), alpha z polypeptide	ssc-miR-142-5p
ENSSSCG00000010059	C22ORF13	chromosome 21 open reading frame 13	ssc-miR-142-5p
ENSSSCG00000010158	TOMM20	translocase of outer mitochondrial membrane 20 homolog (yeast)	ssc-miR-142-5p
ENSSSCG00000010163	KCNK1	potassium channel, subfamily K, member 1	ssc-miR-142-5p
ENSSSCG00000010171	TSNAX	translinassociated factor X	ssc-miR-142-5p
ENSSSCG00000010189	NUP133	nucleoporin 133kDa	ssc-miR-142-5p
ENSSSCG00000010192	RAB4A	RAB4A, member RAS oncogene family	ssc-miR-142-5p
ENSSSCG00000010201	RASGEF1A	RasGEF domain family, member 1A	ssc-miR-142-5p
ENSSSCG00000010301	PPP3CB	protein phosphatase 3, catalytic subunit, beta isozyme	ssc-miR-142-5p
ENSSSCG00000010316	KAT6B	K(lysine) acetyltransferase 6B	ssc-miR-142-5p
ENSSSCG00000010357	WAPAL	wings apartlike homolog (Drosophila)	ssc-miR-142-5p
ENSSSCG00000010403	MARCH8	membraneassociated ring finger (C3HC4) 8, E3 ubiquitin protein ligase	ssc-miR-142-5p
ENSSSCG00000010448	FAS	Fas (TNF receptor superfamily, member 6)	ssc-miR-142-5p
ENSSSCG00000010455	SLC16A12	solute carrier family 16, member 12 (monocarboxylic acid transporter 12)	ssc-miR-142-5p
ENSSSCG00000010469	MARCH5	membraneassociated ring finger (C3HC4) 5	ssc-miR-142-5p
ENSSSCG00000010470	IDE	insulindegrading enzyme	ssc-miR-142-5p
ENSSSCG00000010497	ENTPD1	ectonucleoside triphosphate diphosphohydrolase 1	ssc-miR-142-5p
ENSSSCG00000010563	BTRC	betatransducin repeat containing E3 ubiquitin protein ligase	ssc-miR-142-5p
ENSSSCG00000010577	ELOVL3	ELOVL fatty acid elongase 3	ssc-miR-142-5p
ENSSSCG00000010631	GPAT	glycerol3phosphate acyltransferase, mitochondrial	ssc-miR-142-5p
ENSSSCG00000010665	KIAA1598	KIAA1598	ssc-miR-142-5p
ENSSSCG00000010707	PAF1	Paf1, RNA polymerase II associated factor, homolog (S. cerevisiae)	ssc-miR-142-5p
ENSSSCG00000010712	RPS16	ribosomal protein S16	ssc-miR-142-5p
ENSSSCG00000010849	WDR26	WD repeat domain 26	ssc-miR-142-5p
ENSSSCG00000010863	AHCTF1	AT hook containing transcription factor 1	ssc-miR-142-5p
ENSSSCG00000010956	NAA35	N(alpha)acetyltransferase 35, NatC auxiliary subunit	ssc-miR-142-5p
ENSSSCG00000010998	B4GALT1	UDPGal:betaGlcNAc beta 1,4 galactosyltransferase, polypeptide 1	ssc-miR-142-5p
ENSSSCG00000011102	NRP1	neuropilin 1	ssc-miR-142-5p
ENSSSCG00000011194	ANKRD28	ankyrin repeat domain 28	ssc-miR-142-5p
ENSSSCG00000011214	NGLY1	Nglycanase 1	ssc-miR-142-5p
ENSSSCG00000011433	WDR82	WD repeat domain 82	ssc-miR-142-5p
ENSSSCG00000011463	IL17RD	interleukin 17 receptor D	ssc-miR-142-5p
ENSSSCG00000011518	SHQ1	SHQ1 homolog (S. cerevisiae)	ssc-miR-142-5p
ENSSSCG00000011550	CAMK1	calcium/calmodulindependent protein kinase I	ssc-miR-142-5p
ENSSSCG00000011610	NUP210	nucleoporin 210kDa	ssc-miR-142-5p
ENSSSCG00000011625	CHST13	carbohydrate (chondroitin 4) sulfotransferase 13	ssc-miR-142-5p
ENSSSCG00000011678	XRN1	5'3' exoribonuclease 1	ssc-miR-142-5p
ENSSSCG00000011708	TSC22D2	TSC22 domain family, member 2	ssc-miR-142-5p
ENSSSCG00000011727	PTX3	pentraxin 3, long	ssc-miR-142-5p
ENSSSCG00000011762	ACTL6A	actinlike 6A	ssc-miR-142-5p
ENSSSCG00000011849	TNK2	tyrosine kinase, nonreceptor, 2	ssc-miR-142-5p
ENSSSCG00000011929	SLC35A5	solute carrier family 35, member A5	ssc-miR-142-5p
ENSSSCG00000011978	CPOX	coproporphyrinogen oxidase	ssc-miR-142-5p
ENSSSCG00000012084	PRDM15	PR domain containing 15	ssc-miR-142-5p
ENSSSCG00000006591	S100A15A	Protein S100-A15A	ssc-miR-1343
ENSSSCG00000012202	GK	glycerol kinase	ssc-miR-142-5p
ENSSSCG00000012241	BCOR	BCL6 corepressor	ssc-miR-142-5p
ENSSSCG00000012250	MED14	mediator complex subunit 14	ssc-miR-142-5p
ENSSSCG00000012254	GPR82	G proteincoupled receptor 82	ssc-miR-142-5p
ENSSSCG00000012400	SNX12	sorting nexin 12	ssc-miR-142-5p
ENSSSCG00000012403	OGT	Olinked Nacetylglucosamine (GlcNAc) transferase	ssc-miR-142-5p
ENSSSCG00000012425	UPRT	uracil phosphoribosyltransferase (FUR1) homolog (S. cerevisiae)	ssc-miR-142-5p
ENSSSCG00000012485	NOX1	NADPH oxidase 1	ssc-miR-142-5p
ENSSSCG00000012486	CSTF2	cleavage stimulation factor, 3' preRNA, subunit 2, 64kDa	ssc-miR-142-5p
ENSSSCG00000012492	DRP2	dystrophin related protein 2	ssc-miR-142-5p
ENSSSCG00000012530	TCEAL2	transcription elongation factor A (SII)like 2	ssc-miR-142-5p
ENSSSCG00000012534	MORF4L2	mortality factor 4 like 2	ssc-miR-142-5p
ENSSSCG00000012542	FAM199X	family with sequence similarity 199, Xlinked	ssc-miR-142-5p
ENSSSCG00000012556	RBM41	RNA binding motif protein 41	ssc-miR-142-5p
ENSSSCG00000012586	ALG13	asparaginelinked glycosylation 13 homolog (S. cerevisiae)	ssc-miR-142-5p
ENSSSCG00000012604	LAMP2	lysosomalassociated membrane protein 2	ssc-miR-142-5p
ENSSSCG00000012606	ATP1B4	ATPase, Na+/K+ transporting, beta 4 polypeptide	ssc-miR-142-5p
ENSSSCG00000012607	TMEM255A	transmembrane protein 255A	ssc-miR-142-5p
ENSSSCG00000012608	ZBTB33	zinc finger and BTB domain containing 33	ssc-miR-142-5p
ENSSSCG00000012634	DOCK11	dedicator of cytokinesis 11	ssc-miR-142-5p
ENSSSCG00000012639	THOC2	THO complex 2	ssc-miR-142-5p
ENSSSCG00000012643	SH2D1A	SH2 domain containing 1A	ssc-miR-142-5p
ENSSSCG00000012649	SMARCA1	SWI/SNF related, matrix associated, actin dependent regulator of chromatin, subfamily a, member 1	ssc-miR-142-5p
ENSSSCG00000012676	MBNL3	muscleblindlike splicing regulator 3	ssc-miR-142-5p
ENSSSCG00000012780	PLXNB3	plexin B3	ssc-miR-142-5p
ENSSSCG00000012808	CLIC2	chloride intracellular channel 2	ssc-miR-142-5p
ENSSSCG00000012818	F8	coagulation factor VIII, procoagulant component	ssc-miR-142-5p
ENSSSCG00000012887	SUV420H1	suppressor of variegation 420 homolog 1 (Drosophila)	ssc-miR-142-5p
ENSSSCG00000013020	MAP4K2	mitogenactivated protein kinase kinase kinase kinase 2	ssc-miR-142-5p
ENSSSCG00000013054	ATL3	atlastin GTPase 3	ssc-miR-142-5p
ENSSSCG00000013179	CLP1	cleavage and polyadenylation factor I subunit 1	ssc-miR-142-5p
ENSSSCG00000013297	CD44	CD44 molecule (Indian blood group)	ssc-miR-142-5p
ENSSSCG00000013305	CAPRIN1	cell cycle associated protein 1	ssc-miR-142-5p
ENSSSCG00000013314	QSER1	glutamine and serine rich 1	ssc-miR-142-5p
ENSSSCG00000013327	MPPED2	metallophosphoesterase domain containing 2	ssc-miR-142-5p
ENSSSCG00000013371	SAAL1	serum amyloid Alike 1	ssc-miR-142-5p
ENSSSCG00000013496	SIRT6	sirtuin 6	ssc-miR-142-5p
ENSSSCG00000013564	INSR	insulin receptor	ssc-miR-142-5p
ENSSSCG00000013779	PKN1	protein kinase N1	ssc-miR-142-5p
ENSSSCG00000013858	CALR3	calreticulin 3	ssc-miR-142-5p
ENSSSCG00000014017	MGAT4B	mannosyl (alpha1,3)glycoprotein beta1,4Nacetylglucosaminyltransferase, isozyme B	ssc-miR-142-5p
ENSSSCG00000014035	B4GALT7	xylosylprotein beta 1,4galactosyltransferase, polypeptide 7	ssc-miR-142-5p
ENSSSCG00000014123	FAM151B	family with sequence similarity 151, member B	ssc-miR-142-5p
ENSSSCG00000014146	RASA1	RAS p21 protein activator (GTPase activating protein) 1	ssc-miR-142-5p
ENSSSCG00000014180	ST8SIA4	ST8 alphaNacetylneuraminide alpha2,8sialyltransferase 4	ssc-miR-142-5p
ENSSSCG00000014202	STARD4	StARrelated lipid transfer (START) domain containing 4	ssc-miR-142-5p
ENSSSCG00000014221	AQPEP	laeverin	ssc-miR-142-5p
ENSSSCG00000014224	SEMA6A	sema domain, transmembrane domain (TM), and cytoplasmic domain, (semaphorin) 6A	ssc-miR-142-5p
ENSSSCG00000014239	CEP120	centrosomal protein 120kDa	ssc-miR-142-5p
ENSSSCG00000014240	CSNK1G3	casein kinase 1, gamma 3	ssc-miR-142-5p
ENSSSCG00000014264	HINT1	histidine triad nucleotide binding protein 1	ssc-miR-142-5p
ENSSSCG00000014267	RAPGEF6	Rap guanine nucleotide exchange factor (GEF) 6	ssc-miR-142-5p
ENSSSCG00000014269	FNIP1	folliculin interacting protein 1	ssc-miR-142-5p
ENSSSCG00000014319	SMAD5	SMAD family member 5	ssc-miR-142-5p
ENSSSCG00000014336	EGR1	early growth response 1	ssc-miR-142-5p
ENSSSCG00000014337	ETF1	eukaryotic translation termination factor 1	ssc-miR-142-5p
ENSSSCG00000014388	HDAC3	histone deacetylase 3	ssc-miR-142-5p
ENSSSCG00000014889	NDUFC2	NADH dehydrogenase (ubiquinone) 1, subcomplex unknown, 2, 14.5kDa	ssc-miR-142-5p
ENSSSCG00000014920	FZD4	frizzled family receptor 4	ssc-miR-142-5p
ENSSSCG00000014927	NOX4	NADPH oxidase 4	ssc-miR-142-5p
ENSSSCG00000014949	MED17	mediator complex subunit 17	ssc-miR-142-5p
ENSSSCG00000014955	MRE11A	MRE11 meiotic recombination 11 homolog A (S. cerevisiae)	ssc-miR-142-5p
ENSSSCG00000014958	FUT4	fucosyltransferase 4 (alpha (1,3) fucosyltransferase, myeloidspecific)	ssc-miR-142-5p
ENSSSCG00000015019	C11ORF93	chromosome 11 open reading frame 93	ssc-miR-142-5p
ENSSSCG00000015025	CRYAB	crystallin, alpha B	ssc-miR-142-5p
ENSSSCG00000015034	SDHD	succinate dehydrogenase complex, subunit D, integral membrane protein	ssc-miR-142-5p
ENSSSCG00000015045	NCAM1	neural cell adhesion molecule 1	ssc-miR-142-5p
ENSSSCG00000015079	BACE1	betasite APPcleaving enzyme 1	ssc-miR-142-5p
ENSSSCG00000015097	DDX6	DEAD (AspGluAlaAsp) box helicase 6	ssc-miR-142-5p
ENSSSCG00000015238	ARHGAP32	Rho GTPase activating protein 32	ssc-miR-142-5p
ENSSSCG00000015282	PPP1R15B	protein phosphatase 1, regulatory subunit 15B	ssc-miR-142-5p
ENSSSCG00000015298	SRI	sorcin	ssc-miR-142-5p
ENSSSCG00000015325	BET1	blocked early in transport 1 homolog (S. cerevisiae)	ssc-miR-142-5p
ENSSSCG00000015360	ANKMY2	ankyrin repeat and MYND domain containing 2	ssc-miR-142-5p
ENSSSCG00000015362	TSPAN13	tetraspanin 13	ssc-miR-142-5p
ENSSSCG00000015383	RAPGEF5	Rap guanine nucleotide exchange factor (GEF) 5	ssc-miR-142-5p
ENSSSCG00000015386	FAM126A	family with sequence similarity 126, member A	ssc-miR-142-5p
ENSSSCG00000015430	RINT1	RAD50 interactor 1	ssc-miR-142-5p
ENSSSCG00000015434	SYPL1	synaptophysinlike 1	ssc-miR-142-5p
ENSSSCG00000017554	TAC4	tachykinin 4 (hemokinin)	1_4279
ENSSSCG00000015683	SPOPL	speckletype POZ proteinlike	ssc-miR-142-5p
ENSSSCG00000015743	PTPN4	protein tyrosine phosphatase, nonreceptor type 4 (megakaryocyte)	ssc-miR-142-5p
ENSSSCG00000015780	STOX2	storkhead box 2	ssc-miR-142-5p
ENSSSCG00000015785	MLF1IP	MLF1 interacting protein	ssc-miR-142-5p
ENSSSCG00000015802	FAM149A	family with sequence similarity 149, member A	ssc-miR-142-5p
ENSSSCG00000015889	TANK	TRAF family memberassociated NFKB activator	ssc-miR-142-5p
ENSSSCG00000015899	GCA	grancalcin, EFhand calcium binding protein	ssc-miR-142-5p
ENSSSCG00000015909	TTC21B	tetratricopeptide repeat domain 21B	ssc-miR-142-5p
ENSSSCG00000015945	METTL8	methyltransferase like 8	ssc-miR-142-5p
ENSSSCG00000015947	DCAF17	DDB1 and CUL4 associated factor 17	ssc-miR-142-5p
ENSSSCG00000015997	PRKRA	protein kinase, interferoninducible double stranded RNA dependent activator	ssc-miR-142-5p
ENSSSCG00000016017	DNAJC10	DnaJ (Hsp40) homolog, subfamily C, member 10	ssc-miR-142-5p
ENSSSCG00000016018	FRZB	frizzledrelated protein	ssc-miR-142-5p
ENSSSCG00000016056	GLS	glutaminase	ssc-miR-142-5p
ENSSSCG00000016087	TYW5	tRNAyW synthesizing protein 5	ssc-miR-142-5p
ENSSSCG00000016123	PARD3B	par3 partitioning defective 3 homolog B (C. elegans)	ssc-miR-142-5p
ENSSSCG00000016151	MAP2	microtubuleassociated protein 2	ssc-miR-142-5p
ENSSSCG00000016396	TNFAIP6	tumor necrosis factor, alphainduced protein 6	ssc-miR-142-5p
ENSSSCG00000016419	EN2	engrailed homeobox 2	ssc-miR-142-5p
ENSSSCG00000016426	ACTR3B	ARP3 actinrelated protein 3 homolog B (yeast)	ssc-miR-142-5p
ENSSSCG00000016637	TFEC	transcription factor EC	ssc-miR-142-5p
ENSSSCG00000016863	OXCT1	3oxoacid CoA transferase 1	ssc-miR-142-5p
ENSSSCG00000016938	IPO11	importin 11	ssc-miR-142-5p
ENSSSCG00000017026	GABRA1	gammaaminobutyric acid (GABA) A receptor, alpha 1	ssc-miR-142-5p
ENSSSCG00000017054	CYFIP2	cytoplasmic FMR1 interacting protein 2	ssc-miR-142-5p
ENSSSCG00000017067	CNOT8	CCR4NOT transcription complex, subunit 8	ssc-miR-142-5p
ENSSSCG00000017072	GALNT10	UDPNacetylalphaDgalactosamine:polypeptide Nacetylgalactosaminyltransferase 10 (GalNAcT10)	ssc-miR-142-5p
ENSSSCG00000017198	ACOX1	acylCoA oxidase 1, palmitoyl	ssc-miR-142-5p
ENSSSCG00000017232	SLC9A3R1	solute carrier family 9, subfamily A (NHE3, cation proton antiporter 3), member 3 regulator 1	ssc-miR-142-5p
ENSSSCG00000017234	CD300LF	CD300 moleculelike family member f	ssc-miR-142-5p
ENSSSCG00000017388	COA3	cytochrome c oxidase assembly factor 3	ssc-miR-142-5p
ENSSSCG00000017496	MIEN1	migration and invasion enhancer 1	ssc-miR-142-5p
ENSSSCG00000017539	HOXB6	homeobox B6	ssc-miR-142-5p
ENSSSCG00000017562	CACNA1G	calcium channel, voltagedependent, T type, alpha 1G subunit	ssc-miR-142-5p
ENSSSCG00000017623	VEZF1	vascular endothelial zinc finger 1	ssc-miR-142-5p
ENSSSCG00000017642	MTMR4	myotubularin related protein 4	ssc-miR-142-5p
ENSSSCG00000017665	DHX40	DEAH (AspGluAlaHis) box polypeptide 40	ssc-miR-142-5p
ENSSSCG00000017861	ASPA	aspartoacylase	ssc-miR-142-5p
ENSSSCG00000017968	CNTROB	centrobin, centrosomal BRCA2 interacting protein	ssc-miR-142-5p
ENSSSCG00000018019	ARHGAP44	Rho GTPase activating protein 44	ssc-miR-142-5p
ENSSSCG00000020696	HMGN4	high mobility group nucleosomal binding domain 4	ssc-miR-142-5p
ENSSSCG00000020817	RPS16	ribosomal protein S16	ssc-miR-142-5p
ENSSSCG00000020868	TMEM192	transmembrane protein 192	ssc-miR-142-5p
ENSSSCG00000020926	SDHB	succinate dehydrogenase complex, subunit B, iron sulfur (Ip)	ssc-miR-142-5p
ENSSSCG00000020954	PCGF6	polycomb group ring finger 6	ssc-miR-142-5p
ENSSSCG00000021005	UBQLN1	ubiquilin 1	ssc-miR-142-5p
ENSSSCG00000021134	PELI2	pellino E3 ubiquitin protein ligase family member 2	ssc-miR-142-5p
ENSSSCG00000021137	GABRB1	gammaaminobutyric acid (GABA) A receptor, beta 1	ssc-miR-142-5p
ENSSSCG00000021145	AP1S1	adaptorrelated protein complex 1, sigma 1 subunit	ssc-miR-142-5p
ENSSSCG00000021196	HIC2	hypermethylated in cancer 2	ssc-miR-142-5p
ENSSSCG00000021216	TCEANC2	transcription elongation factor A (SII) Nterminal and central domain containing 2	ssc-miR-142-5p
ENSSSCG00000021223	CMTM6	CKLFlike MARVEL transmembrane domain containing 6	ssc-miR-142-5p
ENSSSCG00000021307	USP44	ubiquitin specific peptidase 44	ssc-miR-142-5p
ENSSSCG00000021317	COPB1	coatomer protein complex, subunit beta 1	ssc-miR-142-5p
ENSSSCG00000021322	ZFX	zinc finger protein, Xlinked	ssc-miR-142-5p
ENSSSCG00000021380	UBXN7	UBX domain protein 7	ssc-miR-142-5p
ENSSSCG00000021429	C21ORF91	chromosome 21 open reading frame 91	ssc-miR-142-5p
ENSSSCG00000021459	FAXC	failed axon connections homolog (Drosophila)	ssc-miR-142-5p
ENSSSCG00000021503	BCHE	butyrylcholinesterase	ssc-miR-142-5p
ENSSSCG00000021750	MEX3D	mex3 homolog D (C. elegans)	ssc-miR-142-5p
ENSSSCG00000021784	TBCK	TBC1 domain containing kinase	ssc-miR-142-5p
ENSSSCG00000021812	MS4A1	membranespanning 4domains, subfamily A, member 1	ssc-miR-142-5p
ENSSSCG00000021968	SLC19A3	solute carrier family 19, member 3	ssc-miR-142-5p
ENSSSCG00000021998	SLCO1B3	solute carrier organic anion transporter family, member 1B3	ssc-miR-142-5p
ENSSSCG00000022227	BRD4	bromodomain containing 4	ssc-miR-142-5p
ENSSSCG00000022318	ERG	vets erythroblastosis virus E26 oncogene homolog (avian)	ssc-miR-142-5p
ENSSSCG00000022331	FGF13	fibroblast growth factor 13	ssc-miR-142-5p
ENSSSCG00000022464	KBTBD2	kelch repeat and BTB (POZ) domain containing 2	ssc-miR-142-5p
ENSSSCG00000022486	CBLB	Cbl protooncogene, E3 ubiquitin protein ligase B	ssc-miR-142-5p
ENSSSCG00000022696	RAB11A	RAB11A, member RAS oncogene family	ssc-miR-142-5p
ENSSSCG00000022780	UGCG	UDPglucose ceramide glucosyltransferase	ssc-miR-142-5p
ENSSSCG00000022806	LIN7C	lin7 homolog C (C. elegans)	ssc-miR-142-5p
ENSSSCG00000022845	PJA2	praja ring finger 2, E3 ubiquitin protein ligase	ssc-miR-142-5p
ENSSSCG00000022913	SLPI	secretory leukocyte peptidase inhibitor	ssc-miR-142-5p
ENSSSCG00000022982	CCDC132	coiledcoil domain containing 132	ssc-miR-142-5p
ENSSSCG00000023014	CD300LG	CD300 moleculelike family member g	ssc-miR-142-5p
ENSSSCG00000023017	WRB	tryptophan rich basic protein	ssc-miR-142-5p
ENSSSCG00000023046	TTC33	tetratricopeptide repeat domain 33	ssc-miR-142-5p
ENSSSCG00000023066	LEPROTL1	leptin receptor overlapping transcriptlike 1	ssc-miR-142-5p
ENSSSCG00000023080	TPP1	tripeptidyl peptidase I	ssc-miR-142-5p
ENSSSCG00000023091	PEX19	peroxisomal biogenesis factor 19	ssc-miR-142-5p
ENSSSCG00000023158	RPS27L	ribosomal protein S27like	ssc-miR-142-5p
ENSSSCG00000023187	VAV3	vav 3 guanine nucleotide exchange factor	ssc-miR-142-5p
ENSSSCG00000023197	RABGAP1	RAB GTPase activating protein 1	ssc-miR-142-5p
ENSSSCG00000023365	NDUFC2	NADH dehydrogenase (ubiquinone) 1, subcomplex unknown, 2, 14.5kDa	ssc-miR-142-5p
ENSSSCG00000016314	TRPM8	transient receptor potential cation channel subfamily M member 8	ssc-miR-421-5p
ENSSSCG00000023396	LIX1	Lix1 homolog (chicken)	ssc-miR-142-5p
ENSSSCG00000023421	STK39	serine threonine kinase 39	ssc-miR-142-5p
ENSSSCG00000023512	SLC36A1	solute carrier family 36 (proton/amino acid symporter), member 1	ssc-miR-142-5p
ENSSSCG00000023525	TMEM26	transmembrane protein 26	ssc-miR-142-5p
ENSSSCG00000023539	MBOAT2	membrane bound Oacyltransferase domain containing 2	ssc-miR-142-5p
ENSSSCG00000023565	IKZF5	IKAROS family zinc finger 5 (Pegasus)	ssc-miR-142-5p
ENSSSCG00000023595	AK3	adenylate kinase 3	ssc-miR-142-5p
ENSSSCG00000023686	TTR	transthyretin	ssc-miR-142-5p
ENSSSCG00000023728	TBCEL	tubulin folding cofactor Elike	ssc-miR-142-5p
ENSSSCG00000023772	SPN	sialophorin	ssc-miR-142-5p
ENSSSCG00000023784	SEMA3C	sema domain, immunoglobulin domain (Ig), short basic domain, secreted, (semaphorin) 3C	ssc-miR-142-5p
ENSSSCG00000023803	ELK3	ELK3, ETSdomain protein (SRF accessory protein 2)	ssc-miR-142-5p
ENSSSCG00000023901	STK17A	serine/threonine kinase 17a	ssc-miR-142-5p
ENSSSCG00000023993	CD96	CD96 molecule	ssc-miR-142-5p
ENSSSCG00000024081	NRBF2	nuclear receptor binding factor 2	ssc-miR-142-5p
ENSSSCG00000024157	ZNF800	zinc finger protein 800	ssc-miR-142-5p
ENSSSCG00000024306	UBCH5B	ubiquitinconjugating enzyme E2D 3	ssc-miR-142-5p
ENSSSCG00000024369	BICD1	bicaudal D homolog 1 (Drosophila)	ssc-miR-142-5p
ENSSSCG00000024377	RPS6KA5	ribosomal protein S6 kinase, 90kDa, polypeptide 5	ssc-miR-142-5p
ENSSSCG00000024420	GMNC	geminin coiledcoil domain containing	ssc-miR-142-5p
ENSSSCG00000024424	FAM91A1	family with sequence similarity 91, member A1	ssc-miR-142-5p
ENSSSCG00000024494	ST6GALNAC3	ST6 (alphaNacetylneuraminyl2,3betagalactosyl1,3)Nacetylgalactosaminide alpha2,6sialyltransferase 3	ssc-miR-142-5p
ENSSSCG00000024555	ING2	inhibitor of growth family, member 2	ssc-miR-142-5p
ENSSSCG00000024591	ETV1	ets variant 1	ssc-miR-142-5p
ENSSSCG00000024592	ANKRD17	ankyrin repeat domain 17	ssc-miR-142-5p
ENSSSCG00000024598	PRKAA1	protein kinase, AMPactivated, alpha 1 catalytic subunit	ssc-miR-142-5p
ENSSSCG00000024748	THUMPD1	THUMP domain containing 1	ssc-miR-142-5p
ENSSSCG00000024800	DSC2	desmocollin 2	ssc-miR-142-5p
ENSSSCG00000024899	FAM101B	family with sequence similarity 101, member B	ssc-miR-142-5p
ENSSSCG00000024990	MPI	mannose phosphate isomerase	ssc-miR-142-5p
ENSSSCG00000025039	UBE2K	ubiquitinconjugating enzyme E2K	ssc-miR-142-5p
ENSSSCG00000025049	CYBRD1	cytochrome b reductase 1	ssc-miR-142-5p
ENSSSCG00000025087	ASPH	aspartate betahydroxylase	ssc-miR-142-5p
ENSSSCG00000015636	VSTM2A	hypothetical protein LOC782902	ssc-miR-421-5p
ENSSSCG00000025188	LEPR	leptin receptor	ssc-miR-142-5p
ENSSSCG00000025194	ZSWIM6	zinc finger, SWIMtype containing 6	ssc-miR-142-5p
ENSSSCG00000025202	PSMD6	proteasome (prosome, macropain) 26S subunit, nonATPase, 6	ssc-miR-142-5p
ENSSSCG00000025281	ARL6IP1	ADPribosylation factorlike 6 interacting protein 1	ssc-miR-142-5p
ENSSSCG00000025325	DIS3L2	DIS3 mitotic control homolog (S. cerevisiae)like 2	ssc-miR-142-5p
ENSSSCG00000025374	DVL3	dishevelled, dsh homolog 3 (Drosophila)	ssc-miR-142-5p
ENSSSCG00000025414	PYY	peptide YY	ssc-miR-142-5p
ENSSSCG00000025447	MID1IP1	MID1 interacting protein 1	ssc-miR-142-5p
ENSSSCG00000025454	POLR2C	polymerase (RNA) II (DNA directed) polypeptide C, 33kDa	ssc-miR-142-5p
ENSSSCG00000025492	NUDT13	nudix (nucleoside diphosphate linked moiety X)type motif 13	ssc-miR-142-5p
ENSSSCG00000025520	PI4K2B	phosphatidylinositol 4kinase type 2 beta	ssc-miR-142-5p
ENSSSCG00000025571	POLR2G	polymerase (RNA) II (DNA directed) polypeptide G	ssc-miR-142-5p
ENSSSCG00000025638	UBE2Z	ubiquitinconjugating enzyme E2Z	ssc-miR-142-5p
ENSSSCG00000025691	BCL10	Bcell CLL/lymphoma 10	ssc-miR-142-5p
ENSSSCG00000025701	NCK1	NCK adaptor protein 1	ssc-miR-142-5p
ENSSSCG00000025757	C20orf111	chromosome 20 open reading frame 111	ssc-miR-142-5p
ENSSSCG00000025912	URI1	URI1, prefoldinlike chaperone	ssc-miR-142-5p
ENSSSCG00000025920	SMAD5	SMAD family member 5	ssc-miR-142-5p
ENSSSCG00000025930	VEZF1	vascular endothelial zinc finger 1	ssc-miR-142-5p
ENSSSCG00000026081	SLC40A1	solute carrier family 40 (ironregulated transporter), member 1	ssc-miR-142-5p
ENSSSCG00000026097	LAMP3	lysosomalassociated membrane protein 3	ssc-miR-142-5p
ENSSSCG00000026122	THAP5	THAP domain containing 5	ssc-miR-142-5p
ENSSSCG00000026173	ABCA1	ATPbinding cassette, subfamily A (ABC1), member 1	ssc-miR-142-5p
ENSSSCG00000026177	SLC25A40	solute carrier family 25, member 40	ssc-miR-142-5p
ENSSSCG00000026197	KCND2	potassium voltagegated channel, Shalrelated subfamily, member 2	ssc-miR-142-5p
ENSSSCG00000026216	C8orf34	chromosome 8 open reading frame 34	ssc-miR-142-5p
ENSSSCG00000026233	POLR3G	polymerase (RNA) III (DNA directed) polypeptide G (32kD)	ssc-miR-142-5p
ENSSSCG00000026258	ANKMY2	ankyrin repeat and MYND domain containing 2	ssc-miR-142-5p
ENSSSCG00000026291	C9ORF64	chromosome 9 open reading frame 64	ssc-miR-142-5p
ENSSSCG00000026305	PDCD1LG2	programmed cell death 1 ligand 2	ssc-miR-142-5p
ENSSSCG00000026333	GTSF1	gametocyte specific factor 1	ssc-miR-142-5p
ENSSSCG00000026446	FAM136A	family with sequence similarity 136, member A	ssc-miR-142-5p
ENSSSCG00000026488	UBE2E1	ubiquitinconjugating enzyme E2E 1	ssc-miR-142-5p
ENSSSCG00000026576	BCDIN3D	BCDIN3 domain containing	ssc-miR-142-5p
ENSSSCG00000026646	RFFL	ring finger and FYVElike domain containing E3 ubiquitin protein ligase	ssc-miR-142-5p
ENSSSCG00000026697	UHRF1BP1L	UHRF1 binding protein 1like	ssc-miR-142-5p
ENSSSCG00000026744	ZDHHC20	zinc finger, DHHCtype containing 20	ssc-miR-142-5p
ENSSSCG00000026752	CCND3	cyclin D3	ssc-miR-142-5p
ENSSSCG00000026780	EDIL3	EGFlike repeats and discoidin Ilike domains 3	ssc-miR-142-5p
ENSSSCG00000026829	MYNN	myoneurin	ssc-miR-142-5p
ENSSSCG00000026852	NPPC	natriuretic peptide C	ssc-miR-142-5p
ENSSSCG00000026935	HEG1	HEG homolog 1 (zebrafish)	ssc-miR-142-5p
ENSSSCG00000026944	UGT1A6	UDP glucuronosyltransferase 2 family, polypeptide A1, complex locus	ssc-miR-142-5p
ENSSSCG00000026947	GMPR2	guanosine monophosphate reductase 2	ssc-miR-142-5p
ENSSSCG00000026984	CXORF36	chromosome X open reading frame 36	ssc-miR-142-5p
ENSSSCG00000026996	ABCC4	ATPbinding cassette, subfamily C (CFTR/MRP), member 4	ssc-miR-142-5p
ENSSSCG00000027002	KLHL32	kelchlike 32 (Drosophila)	ssc-miR-142-5p
ENSSSCG00000027042	GPATCH8	G patch domain containing 8	ssc-miR-142-5p
ENSSSCG00000027052	PEX11A	peroxisomal biogenesis factor 11 alpha	ssc-miR-142-5p
ENSSSCG00000027074	FER	fer (fps/fes related) tyrosine kinase	ssc-miR-142-5p
ENSSSCG00000027079	GABRB3	gammaaminobutyric acid (GABA) A receptor, beta 3	ssc-miR-142-5p
ENSSSCG00000027157	SLC40A1	solute carrier family 40 (ironregulated transporter), member 1	ssc-miR-142-5p
ENSSSCG00000027209	ACAP2	ArfGAP with coiledcoil, ankyrin repeat and PH domains 2	ssc-miR-142-5p
ENSSSCG00000027221	SLC40A1	solute carrier family 40 (ironregulated transporter), member 1	ssc-miR-142-5p
ENSSSCG00000027270	TIMM9	translocase of inner mitochondrial membrane 9 homolog (yeast)	ssc-miR-142-5p
ENSSSCG00000027276	LONP2	lon peptidase 2, peroxisomal	ssc-miR-142-5p
ENSSSCG00000027290	APOH	apolipoprotein H (beta2glycoprotein I)	ssc-miR-142-5p
ENSSSCG00000027340	PI4K2B	phosphatidylinositol 4kinase type 2 beta	ssc-miR-142-5p
ENSSSCG00000027444	STAU1	staufen, RNA binding protein, homolog 1 (Drosophila)	ssc-miR-142-5p
ENSSSCG00000027453	SLC22A24	solute carrier family 22, member 24	ssc-miR-142-5p
ENSSSCG00000027472	GCA	grancalcin, EFhand calcium binding protein	ssc-miR-142-5p
ENSSSCG00000027480	KLF10	Kruppellike factor 10	ssc-miR-142-5p
ENSSSCG00000027499	STK32A	serine/threonine kinase 32A	ssc-miR-142-5p
ENSSSCG00000027637	RPL32	ribosomal protein L32	ssc-miR-142-5p
ENSSSCG00000027675	FOXP1	forkhead box P1	ssc-miR-142-5p
ENSSSCG00000027738	LRRFIP2	leucine rich repeat (in FLII) interacting protein 2	ssc-miR-142-5p
ENSSSCG00000015636	VSTM2A	hypothetical protein LOC782902	ssc-miR-194b-5p
ENSSSCG00000027799	ARHGAP5	Rho GTPase activating protein 5	ssc-miR-142-5p
ENSSSCG00000027819	KLF10	Kruppellike factor 10	ssc-miR-142-5p
ENSSSCG00000027912	COMMD8	COMM domain containing 8	ssc-miR-142-5p
ENSSSCG00000027928	TMEM9	transmembrane protein 9	ssc-miR-142-5p
ENSSSCG00000028005	VPS33A	vacuolar protein sorting 33 homolog A (S. cerevisiae)	ssc-miR-142-5p
ENSSSCG00000028058	CCDC69	coiledcoil domain containing 69	ssc-miR-142-5p
ENSSSCG00000028088	ZC3HAV1L	zinc finger CCCHtype, antiviral 1like	ssc-miR-142-5p
ENSSSCG00000028089	SPG11	spastic paraplegia 11 (autosomal recessive)	ssc-miR-142-5p
ENSSSCG00000028092	GNG2	guanine nucleotide binding protein (G protein), gamma 2	ssc-miR-142-5p
ENSSSCG00000028100	XPO1	exportin 1 (CRM1 homolog, yeast)	ssc-miR-142-5p
ENSSSCG00000028111	SLC35D2	solute carrier family 35, member D2	ssc-miR-142-5p
ENSSSCG00000028126	MPPE1	metallophosphoesterase 1	ssc-miR-142-5p
ENSSSCG00000028135	PRTFDC1	phosphoribosyl transferase domain containing 1	ssc-miR-142-5p
ENSSSCG00000028310	DR1	downregulator of transcription 1, TBPbinding (negative cofactor 2)	ssc-miR-142-5p
[truncated: 929 more rows]

## Sheet: S7B Table
S7B Table. Predicting target genes of differentially expressed cardiac tissue miRNAs.
Ensembl Gene ID	genename(pig)	human_gene_discription	miRNA
ENSSSCG00000000007	TRMU	tRNA 5methylaminomethyl2thiouridylate methyltransferase	ssc-miR-7136-5p
ENSSSCG00000000063	POLR3H	polymerase (RNA) III (DNA directed) polypeptide H (22.9kD)	ssc-miR-7136-5p
ENSSSCG00000000087	TAB1	TGFbeta activated kinase 1/MAP3K7 binding protein 1	ssc-miR-7136-5p
ENSSSCG00000000058	NHP2L1	NHP2 nonhistone chromosome protein 2like 1 (S. cerevisiae)	ssc-miR-7136-5p
ENSSSCG00000000191	MLL2	myeloid/lymphoid or mixedlineage leukemia 2	ssc-miR-7136-5p
ENSSSCG00000000195	PRPH	peripherin	ssc-miR-7136-5p
ENSSSCG00000000379	ESYT1	extended synaptotagminlike protein 1	ssc-miR-7136-5p
ENSSSCG00000000403	BAZ2A	bromodomain adjacent to zinc finger domain, 2A	ssc-miR-7136-5p
ENSSSCG00000000839	ALDH1L2	aldehyde dehydrogenase 1 family, member L2	ssc-miR-7136-5p
ENSSSCG00000000534	IPO8	importin 8	ssc-miR-7136-5p
ENSSSCG00000000751	CCDC77	coiledcoil domain containing 77	ssc-miR-7136-5p
ENSSSCG00000000685	TPI1	triosephosphate isomerase 1	ssc-miR-7136-5p
ENSSSCG00000000816	SENP1	SUMO1/sentrin specific peptidase 1	ssc-miR-7136-5p
ENSSSCG00000000735	TSPAN9	tetraspanin 9	ssc-miR-7136-5p
ENSSSCG00000000612	ATF7IP	activating transcription factor 7 interacting protein	ssc-miR-7136-5p
ENSSSCG00000000784	LRRK2	leucinerich repeat kinase 2	ssc-miR-7136-5p
ENSSSCG00000000842	KANSL2	KAT8 regulatory NSL complex subunit 2	ssc-miR-7136-5p
ENSSSCG00000000774	USP18	ubiquitin specific peptidase 18	ssc-miR-7136-5p
ENSSSCG00000000730	PRMT8	protein arginine methyltransferase 8	ssc-miR-7136-5p
ENSSSCG00000028869	CAND1	cullinassociated and neddylationdissociated 1	ssc-miR-7136-5p
ENSSSCG00000000496	CCT2	chaperonin containing TCP1, subunit 2 (beta)	ssc-miR-7136-5p
ENSSSCG00000000601	PTPRO	protein tyrosine phosphatase, receptor type, O	ssc-miR-7136-5p
ENSSSCG00000001788	STARD5	StARrelated lipid transfer (START) domain containing 5	ssc-miR-7136-5p
ENSSSCG00000001619	FOXP4	forkhead box P4	ssc-miR-7136-5p
ENSSSCG00000001030	EEF1E1	eukaryotic translation elongation factor 1 epsilon 1	ssc-miR-7136-5p
ENSSSCG00000001092	TDP2	tyrosylDNA phosphodiesterase 2	ssc-miR-7136-5p
ENSSSCG00000002730	CALB2	calbindin 2	ssc-miR-214
ENSSSCG00000024510	CAND1	cullinassociated and neddylationdissociated 1	ssc-miR-7136-5p
ENSSSCG00000001758	TBC1D2B	TBC1 domain family, member 2B	ssc-miR-7136-5p
ENSSSCG00000000975	PANX2	pannexin 2	ssc-miR-7136-5p
ENSSSCG00000001621	TFEB	transcription factor EB	ssc-miR-7136-5p
ENSSSCG00000001046	NEDD9	neural precursor cell expressed, developmentally downregulated 9	ssc-miR-7136-5p
ENSSSCG00000001091	KIAA0319	KIAA0319	ssc-miR-7136-5p
ENSSSCG00000002510	CYP46A1	cytochrome P450, family 46, subfamily A, polypeptide 1	ssc-miR-7136-5p
ENSSSCG00000002736	TAT	tyrosine aminotransferase	ssc-miR-7136-5p
ENSSSCG00000003360	WRAP73	WD repeat containing, antisense to TP73	ssc-miR-7136-5p
ENSSSCG00000003288	HSPBP1	HSPA (heat shock 70kDa) binding protein, cytoplasmic cochaperone 1	ssc-miR-7136-5p
ENSSSCG00000001821	UNC45A	unc45 homolog A (C. elegans)	ssc-miR-7136-5p
ENSSSCG00000003512	EIF4G3	eukaryotic translation initiation factor 4 gamma, 3	ssc-miR-7136-5p
ENSSSCG00000003107	ARHGAP35	Rho GTPase activating protein 35	ssc-miR-7136-5p
ENSSSCG00000002740	AP1G1	adaptorrelated protein complex 1, gamma 1 subunit	ssc-miR-7136-5p
ENSSSCG00000002457	ITPK1	inositoltetrakisphosphate 1kinase	ssc-miR-7136-5p
ENSSSCG00000003454	KAZN	kazrin, periplakin interacting protein	ssc-miR-7136-5p
ENSSSCG00000003485	RCC2	regulator of chromosome condensation 2	ssc-miR-7136-5p
ENSSSCG00000002721	PDPR	pyruvate dehydrogenase phosphatase regulatory subunit	ssc-miR-7136-5p
ENSSSCG00000003497	PLA2G2D	phospholipase A2, group IID	ssc-miR-7136-5p
ENSSSCG00000003150	NUCB1	nucleobindin 1	ssc-miR-7136-5p
ENSSSCG00000002396	GSTZ1	glutathione Stransferase zeta 1	ssc-miR-7136-5p
ENSSSCG00000003637	MAP7D1	MAP7 domain containing 1	ssc-miR-7136-5p
ENSSSCG00000003434	MFN2	mitofusin 2	ssc-miR-7136-5p
ENSSSCG00000003369	ICMT	isoprenylcysteine carboxyl methyltransferase	ssc-miR-7136-5p
ENSSSCG00000001871	HMG20A	high mobility group 20A	ssc-miR-7136-5p
ENSSSCG00000001984	KHNYN	KH and NYN domain containing	ssc-miR-7136-5p
ENSSSCG00000001824	ZXDC	ZXD family zinc finger C	ssc-miR-7136-5p
ENSSSCG00000002821	CCL22	chemokine (CC motif) ligand 22	ssc-miR-7136-5p
ENSSSCG00000003652	AKIRIN1	akirin 1	ssc-miR-7136-5p
ENSSSCG00000002277	SPTB	spectrin, beta, erythrocytic	ssc-miR-7136-5p
ENSSSCG00000002720	CLEC18A	Ctype lectin domain family 18, member A	ssc-miR-7136-5p
ENSSSCG00000003154	GYS1	glycogen synthase 1 (muscle)	ssc-miR-7136-5p
ENSSSCG00000003423	DRAXIN	dorsal inhibitory axon guidance protein	ssc-miR-7136-5p
ENSSSCG00000002859	ANKRD27	ankyrin repeat domain 27 (VPS9 domain)	ssc-miR-7136-5p
ENSSSCG00000003404	DFFA	DNA fragmentation factor, 45kDa, alpha polypeptide	ssc-miR-7136-5p
ENSSSCG00000020859	CBLN2	cerebellin 2 precursor	ssc-miR-214
ENSSSCG00000003222	SYT3	synaptotagmin III	ssc-miR-7136-5p
ENSSSCG00000002544	PPP1R13B	protein phosphatase 1, regulatory subunit 13B	ssc-miR-7136-5p
ENSSSCG00000003505	DDOST	dolichyldiphosphooligosaccharideprotein glycosyltransferase	ssc-miR-7136-5p
ENSSSCG00000002295	VTI1B	vesicle transport through interaction with tSNAREs homolog 1B (yeast)	ssc-miR-7136-5p
ENSSSCG00000002635	SPIRE2	spire homolog 2 (Drosophila)	ssc-miR-7136-5p
ENSSSCG00000003470	FAM131C	family with sequence similarity 131, member C	ssc-miR-7136-5p
ENSSSCG00000002879	GRAMD1A	GRAM domain containing 1A	ssc-miR-7136-5p
ENSSSCG00000002305	EXD2	exonuclease 3'5' domain containing 2	ssc-miR-7136-5p
ENSSSCG00000003556	DHDDS	dehydrodolichyl diphosphate synthase	ssc-miR-7136-5p
ENSSSCG00000002898	LIN37	lin37 homolog (C. elegans)	ssc-miR-7136-5p
ENSSSCG00000003042	RPS19	ribosomal protein S19	ssc-miR-7136-5p
ENSSSCG00000003596	SNRNP40	small nuclear ribonucleoprotein 40kDa (U5)	ssc-miR-7136-5p
ENSSSCG00000002432	KCNK13	potassium channel, subfamily K, member 13	ssc-miR-7136-5p
ENSSSCG00000003477	NECAP2	NECAP endocytosis associated 2	ssc-miR-7136-5p
ENSSSCG00000002523	CDC42BPB	CDC42 binding protein kinase beta (DMPKlike)	ssc-miR-7136-5p
ENSSSCG00000001875	SNX33	sorting nexin 33	ssc-miR-7136-5p
ENSSSCG00000002718	FA2H	fatty acid 2hydroxylase	ssc-miR-7136-5p
ENSSSCG00000003139	BCAT2	branched chain aminoacid transaminase 2, mitochondrial	ssc-miR-7136-5p
ENSSSCG00000011925	CD200R1	CD200 receptor 1	ssc-miR-101
ENSSSCG00000005320	RGP1	RGP1 retrograde golgi transport homolog (S. cerevisiae)	ssc-miR-7136-5p
ENSSSCG00000004812	IGF1R	insulinlike growth factor 1 receptor	ssc-miR-7136-5p
ENSSSCG00000003877	FAF1	Fas (TNFRSF6) associated factor 1	ssc-miR-7136-5p
ENSSSCG00000004754	CHAC1	ChaC, cation transport regulator homolog 1 (E. coli)	ssc-miR-7136-5p
ENSSSCG00000004912	SEC11C	SEC11 homolog C (S. cerevisiae)	ssc-miR-7136-5p
ENSSSCG00000004494	EPG5	ectopic Pgranules autophagy protein 5 homolog (C. elegans)	ssc-miR-7136-5p
ENSSSCG00000030953	CH242134A11.1	retinaldehyde binding protein 1-like 2	ssc-miR-7136-5p
ENSSSCG00000005759	MRPS2	mitochondrial ribosomal protein S2	ssc-miR-7136-5p
ENSSSCG00000003795	GPR177	wntless homolog (Drosophila)	ssc-miR-7136-5p
ENSSSCG00000005999	DSCC1	defective in sister chromatid cohesion 1 homolog (S. cerevisiae)	ssc-miR-7136-5p
ENSSSCG00000004857	ATP9B	ATPase, class II, type 9B	ssc-miR-7136-5p
ENSSSCG00000006843	STXBP3	syntaxin binding protein 3	ssc-miR-7136-5p
ENSSSCG00000005753	CAMSAP1	calmodulin regulated spectrinassociated protein 1	ssc-miR-7136-5p
ENSSSCG00000006879	PTBP2	polypyrimidine tract binding protein 2	ssc-miR-7136-5p
ENSSSCG00000003755	MCOLN2	mucolipin 2	ssc-miR-7136-5p
ENSSSCG00000006880	PTBP2	polypyrimidine tract binding protein 2	ssc-miR-7136-5p
ENSSSCG00000006510	GON4L	gon4like (C. elegans)	ssc-miR-7136-5p
ENSSSCG00000004758	RHOV	ras homolog family member V	ssc-miR-7136-5p
ENSSSCG00000004957	CLN6	ceroidlipofuscinosis, neuronal 6, late infantile, variant	ssc-miR-7136-5p
ENSSSCG00000006312	GPA33	glycoprotein A33 (transmembrane)	ssc-miR-7136-5p
ENSSSCG00000006572	NPR1	natriuretic peptide receptor A/guanylate cyclase A (atrionatriuretic peptide receptor A)	ssc-miR-7136-5p
ENSSSCG00000006532	EFNA4	ephrinA4	ssc-miR-7136-5p
ENSSSCG00000006393	KCNJ9	potassium inwardlyrectifying channel, subfamily J, member 9	ssc-miR-7136-5p
ENSSSCG00000004232	CLVS2		ssc-miR-10b
ENSSSCG00000006642	FAM63A	family with sequence similarity 63, member A	ssc-miR-7136-5p
ENSSSCG00000003713	IMPACT	Impact homolog (mouse)	ssc-miR-7136-5p
ENSSSCG00000005427	FKTN	fukutin	ssc-miR-7136-5p
ENSSSCG00000004759	SPINT1	serine peptidase inhibitor, Kunitz type 1	ssc-miR-7136-5p
ENSSSCG00000003790	ANKRD13C	ankyrin repeat domain 13C	ssc-miR-7136-5p
ENSSSCG00000004738	MAPKBP1	mitogenactivated protein kinase binding protein 1	ssc-miR-7136-5p
ENSSSCG00000004472	IRAK1BP1	interleukin1 receptorassociated kinase 1 binding protein 1	ssc-miR-7136-5p
ENSSSCG00000003847	DMRTB1	DMRTlike family B with prolinerich Cterminal, 1	ssc-miR-7136-5p
ENSSSCG00000006545	CHRNB2	cholinergic receptor, nicotinic, beta 2 (neuronal)	ssc-miR-7136-5p
ENSSSCG00000005661	ENDOG	endonuclease G	ssc-miR-7136-5p
ENSSSCG00000005657	PKN3	protein kinase N3	ssc-miR-7136-5p
ENSSSCG00000005670	DOLPP1	dolichyl pyrophosphate phosphatase 1	ssc-miR-7136-5p
ENSSSCG00000004283	DPPA5	developmental pluripotency associated 5	ssc-miR-7136-5p
ENSSSCG00000005749	BRD3	bromodomain containing 3	ssc-miR-7136-5p
ENSSSCG00000006892	DNTTIP2	deoxynucleotidyltransferase, terminal, interacting protein 2	ssc-miR-7136-5p
ENSSSCG00000005271	C9ORF41	chromosome 9 open reading frame 41	ssc-miR-7136-5p
ENSSSCG00000005832	MAMDC4	MAM domain containing 4	ssc-miR-7136-5p
ENSSSCG00000004094	PPP1R14C	protein phosphatase 1, regulatory (inhibitor) subunit 14C	ssc-miR-7136-5p
ENSSSCG00000004951	AAGAB	alpha and gammaadaptin binding protein	ssc-miR-7136-5p
ENSSSCG00000004647	DTWD1	DTW domain containing 1	ssc-miR-7136-5p
ENSSSCG00000004587	MYO1E	myosin IE	ssc-miR-7136-5p
ENSSSCG00000006126	DECR1	2,4dienoyl CoA reductase 1, mitochondrial	ssc-miR-7136-5p
ENSSSCG00000004289	KIAA1009	KIAA1009	ssc-miR-7136-5p
ENSSSCG00000005679	ASB6	ankyrin repeat and SOCS box containing 6	ssc-miR-7136-5p
ENSSSCG00000006703	PRKAB2	protein kinase, AMPactivated, beta 2 noncatalytic subunit	ssc-miR-7136-5p
ENSSSCG00000006261	TCEA1	transcription elongation factor A (SII), 1	ssc-miR-7136-5p
ENSSSCG00000003891	CYP4A11	cytochrome P450, family 4, subfamily A, polypeptide 11	ssc-miR-7136-5p
ENSSSCG00000005651	ODF2	outer dense fiber of sperm tails 2	ssc-miR-7136-5p
ENSSSCG00000004280	RIMS1	regulating synaptic membrane exocytosis 1	ssc-miR-7136-5p
ENSSSCG00000006142	CA1	carbonic anhydrase I	ssc-miR-7136-5p
ENSSSCG00000004041	SLC22A1	solute carrier family 22 (organic cation transporter), member 1	ssc-miR-7136-5p
ENSSSCG00000003702	GATA6	GATA binding protein 6	ssc-miR-7136-5p
ENSSSCG00000004506	CTIF	CBP80/20dependent translation initiation factor	ssc-miR-7136-5p
ENSSSCG00000005025	TRIM9	tripartite motif containing 9	ssc-miR-7136-5p
ENSSSCG00000007577	AP5Z1	adaptorrelated protein complex 5, zeta 1 subunit	ssc-miR-7136-5p
ENSSSCG00000011398	SEMA3F	sema domain, immunoglobulin domain (Ig), short basic domain, secreted, (semaphorin) 3F	ssc-miR-7136-5p
ENSSSCG00000024015	FADS1	fatty acid desaturase 1	ssc-miR-7136-5p
ENSSSCG00000007939	ANKS3	ankyrin repeat and sterile alpha motif domain containing 3	ssc-miR-7136-5p
ENSSSCG00000004232	CLVS2	retinaldehyde binding protein 1-like 2	ssc-miR-101
ENSSSCG00000026850	MMRN2	complexin 3	ssc-miR-7136-5p
ENSSSCG00000010033	PRR14L	proline rich 14like	ssc-miR-7136-5p
ENSSSCG00000011615	RAB7A	RAB7A, member RAS oncogene family	ssc-miR-7136-5p
ENSSSCG00000007336	NNAT	neuronatin	ssc-miR-7136-5p
ENSSSCG00000007237	PDRG1	p53 and DNAdamage regulated 1	ssc-miR-7136-5p
ENSSSCG00000009882	OAS1	2'5'oligoadenylate synthetase 1, 40/46kDa	ssc-miR-7136-5p
ENSSSCG00000010450	LIPA	lipase A, lysosomal acid, cholesterol esterase	ssc-miR-7136-5p
ENSSSCG00000012971	EFEMP2	EGF containing fibulinlike extracellular matrix protein 2	ssc-miR-7136-5p
ENSSSCG00000010071	MMP11	matrix metallopeptidase 11 (stromelysin 3)	ssc-miR-7136-5p
ENSSSCG00000011602	XPC	xeroderma pigmentosum, complementation group C	ssc-miR-7136-5p
ENSSSCG00000012769	ATP2B3	ATPase, Ca++ transporting, plasma membrane 3	ssc-miR-7136-5p
ENSSSCG00000012840	CD151	CD151 molecule (Raph blood group)	ssc-miR-7136-5p
ENSSSCG00000010922	ELF3	E74like factor 3 (ets domain transcription factor, epithelialspecific )	ssc-miR-7136-5p
ENSSSCG00000008026	CRAMP1L	Crm, crampedlike (Drosophila)	ssc-miR-7136-5p
ENSSSCG00000008281	RTKN	rhotekin	ssc-miR-7136-5p
ENSSSCG00000007200	FAM110A	family with sequence similarity 110, member A	ssc-miR-7136-5p
ENSSSCG00000013065	ASRGL1	asparaginase like 1	ssc-miR-7136-5p
ENSSSCG00000013023	RASGRP2	RAS guanyl releasing protein 2 (calcium and DAGregulated)	ssc-miR-7136-5p
ENSSSCG00000008307	SFXN5	sideroflexin 5	ssc-miR-7136-5p
ENSSSCG00000010688	MCMBP	minichromosome maintenance complex binding protein	ssc-miR-7136-5p
ENSSSCG00000012900	CABP2	calcium binding protein 2	ssc-miR-7136-5p
ENSSSCG00000012157	PHKA2	phosphorylase kinase, alpha 2 (liver)	ssc-miR-7136-5p
ENSSSCG00000012845	CEND1	cell cycle exit and neuronal differentiation 1	ssc-miR-7136-5p
ENSSSCG00000009754	TMEM132B	transmembrane protein 132B	ssc-miR-7136-5p
ENSSSCG00000010097	LZTR1	leucinezipperlike transcription regulator 1	ssc-miR-7136-5p
ENSSSCG00000011592	PLXND1	plexin D1	ssc-miR-7136-5p
ENSSSCG00000007350	PPP1R16B	protein phosphatase 1, regulatory subunit 16B	ssc-miR-7136-5p
ENSSSCG00000010972	DCTN3	dynactin 3 (p22)	ssc-miR-7136-5p
ENSSSCG00000009051	IL15	interleukin 15	ssc-miR-7136-5p
ENSSSCG00000007371	HNF4A	hepatocyte nuclear factor 4, alpha	ssc-miR-7136-5p
ENSSSCG00000010059	C22ORF13	chromosome 21 open reading frame 13	ssc-miR-7136-5p
ENSSSCG00000009015	PET112	PET112 homolog (yeast)	ssc-miR-7136-5p
ENSSSCG00000011478	FAM107A	family with sequence similarity 107, member A	ssc-miR-7136-5p
ENSSSCG00000013020	MAP4K2	mitogenactivated protein kinase kinase kinase kinase 2	ssc-miR-7136-5p
ENSSSCG00000013007	ZFPL1	zinc finger proteinlike 1	ssc-miR-7136-5p
ENSSSCG00000009951	SGSM1	small G protein signaling modulator 1	ssc-miR-7136-5p
ENSSSCG00000009997	OSM	oncostatin M	ssc-miR-7136-5p
ENSSSCG00000009885	HECTD4	HECT domain containing E3 ubiquitin protein ligase 4	ssc-miR-7136-5p
ENSSSCG00000008826	FRYL	FRYlike	ssc-miR-7136-5p
ENSSSCG00000011030	CUBN	cubilin (intrinsic factorcobalamin receptor)	ssc-miR-7136-5p
ENSSSCG00000009942	DAO	Daminoacid oxidase	ssc-miR-7136-5p
ENSSSCG00000012973	MUS81	MUS81 endonuclease homolog (S. cerevisiae)	ssc-miR-7136-5p
ENSSSCG00000009852	VSIG10	Vset and immunoglobulin domain containing 10	ssc-miR-7136-5p
ENSSSCG00000009670	ESCO2	establishment of cohesion 1 homolog 2 (S. cerevisiae)	ssc-miR-7136-5p
ENSSSCG00000007768	STX4	syntaxin 4	ssc-miR-7136-5p
ENSSSCG00000013144	MPEG1	macrophage expressed 1	ssc-miR-7136-5p
ENSSSCG00000007523	TUBB1	tubulin, beta 1 class VI	ssc-miR-7136-5p
ENSSSCG00000007954	SLX4	SLX4 structurespecific endonuclease subunit homolog (S. cerevisiae)	ssc-miR-7136-5p
ENSSSCG00000013105	CCDC86	prostaglandin D2 receptor 2	ssc-miR-7136-5p
ENSSSCG00000008614	SMC6	structural maintenance of chromosomes 6	ssc-miR-7136-5p
ENSSSCG00000010143	MTR	5methyltetrahydrofolatehomocysteine methyltransferase	ssc-miR-7136-5p
ENSSSCG00000008627	GREB1	growth regulation by estrogen in breast cancer 1	ssc-miR-7136-5p
ENSSSCG00000010344	NRG3	neuregulin 3	ssc-miR-7136-5p
ENSSSCG00000007253	MAPRE1	microtubuleassociated protein, RP/EB family, member 1	ssc-miR-7136-5p
ENSSSCG00000012787	L1CAM	L1 cell adhesion molecule	ssc-miR-7136-5p
ENSSSCG00000009739	NOC4L	nucleolar complex associated 4 homolog (S. cerevisiae)	ssc-miR-7136-5p
ENSSSCG00000008226	POLR1A	polymerase (RNA) I polypeptide A, 194kDa	ssc-miR-7136-5p
ENSSSCG00000008187	KIAA1211L	KIAA1211like	ssc-miR-7136-5p
ENSSSCG00000013177	MED19	mediator complex subunit 19	ssc-miR-7136-5p
ENSSSCG00000007115	THBD	thrombomodulin	ssc-miR-7136-5p
ENSSSCG00000012967	FOSL1	FOSlike antigen 1	ssc-miR-7136-5p
ENSSSCG00000010528	ZFYVE27	zinc finger, FYVE domain containing 27	ssc-miR-7136-5p
ENSSSCG00000008978	CXCL11	chemokine (CXC motif) ligand 11	ssc-miR-7136-5p
ENSSSCG00000008138	GCC2	GRIP and coiledcoil domain containing 2	ssc-miR-7136-5p
ENSSSCG00000011444	NT5DC2	5'nucleotidase domain containing 2	ssc-miR-7136-5p
ENSSSCG00000007118	NAPB	Nethylmaleimidesensitive factor attachment protein, beta	ssc-miR-7136-5p
ENSSSCG00000011412	CACNA2D2	calcium channel, voltagedependent, alpha 2/delta subunit 2	ssc-miR-7136-5p
ENSSSCG00000006948	C8ORF73	chromosome 8 open reading frame 60	ssc-miR-7136-5p
ENSSSCG00000010005	RNF215	ring finger protein 215	ssc-miR-7136-5p
ENSSSCG00000012650	OCRL	oculocerebrorenal syndrome of Lowe	ssc-miR-7136-5p
ENSSSCG00000021861	PIGT	phosphatidylinositol glycan anchor biosynthesis, class T	ssc-miR-7136-5p
ENSSSCG00000009250	PRKG2	protein kinase, cGMPdependent, type II	ssc-miR-7136-5p
ENSSSCG00000010854	TMEM63A	transmembrane protein 63A	ssc-miR-7136-5p
ENSSSCG00000008807	GUF1	GUF1 GTPase homolog (S. cerevisiae)	ssc-miR-7136-5p
ENSSSCG00000010732	FAM53B	family with sequence similarity 53, member B	ssc-miR-7136-5p
ENSSSCG00000008601	SDC1	syndecan 1	ssc-miR-7136-5p
ENSSSCG00000011077	MSRB2	methionine sulfoxide reductase B2	ssc-miR-7136-5p
ENSSSCG00000008031	GNPTG	Nacetylglucosamine1phosphate transferase, gamma subunit	ssc-miR-7136-5p
ENSSSCG00000011251	MYD88	myeloid differentiation primary response gene (88)	ssc-miR-7136-5p
ENSSSCG00000012914	RAD9A	RAD9 homolog A (S. pombe)	ssc-miR-7136-5p
ENSSSCG00000009880	SLC24A6	solute carrier family 24 (sodium/lithium/calcium exchanger), member 6	ssc-miR-7136-5p
ENSSSCG00000012386	FAM155B	family with sequence similarity 155, member B	ssc-miR-7136-5p
ENSSSCG00000009373	SLC25A2	solute carrier family 25 (mitochondrial carrier; ornithine transporter) member 15	ssc-miR-7136-5p
ENSSSCG00000012980	KAT5	K(lysine) acetyltransferase 5	ssc-miR-7136-5p
ENSSSCG00000013178	ZDHHC5	zinc finger, DHHCtype containing 5	ssc-miR-7136-5p
ENSSSCG00000010624	DUSP5	dual specificity phosphatase 5	ssc-miR-7136-5p
ENSSSCG00000008509	RASGRP3	RAS guanyl releasing protein 3 (calcium and DAGregulated)	ssc-miR-7136-5p
ENSSSCG00000010665	KIAA1598	KIAA1598	ssc-miR-7136-5p
ENSSSCG00000007622	ATP5J2PTCD1	ATP5J2PTCD1 readthrough	ssc-miR-7136-5p
ENSSSCG00000009139	PLA2G12A	phospholipase A2, group XIIA	ssc-miR-7136-5p
ENSSSCG00000010204	BICC1	bicaudal C homolog 1 (Drosophila)	ssc-miR-7136-5p
ENSSSCG00000007675	EPHB4	EPH receptor B4	ssc-miR-7136-5p
ENSSSCG00000007168	PCED1A	PCesterase domain containing 1A	ssc-miR-7136-5p
ENSSSCG00000010095	CRKL	vcrk sarcoma virus CT10 oncogene homolog (avian)like	ssc-miR-7136-5p
ENSSSCG00000008118	PROM2	prominin 2	ssc-miR-7136-5p
ENSSSCG00000008522	XDH	xanthine dehydrogenase	ssc-miR-7136-5p
ENSSSCG00000011411	TMEM115	transmembrane protein 115	ssc-miR-7136-5p
ENSSSCG00000008262	SEMA4F	sema domain, immunoglobulin domain (Ig), transmembrane domain (TM) and short cytoplasmic domain, (semaphorin) 4F	ssc-miR-7136-5p
ENSSSCG00000010495	ALDH18A1	aldehyde dehydrogenase 18 family, member A1	ssc-miR-7136-5p
ENSSSCG00000008051	ABCA3	ATPbinding cassette, subfamily A (ABC1), member 3	ssc-miR-7136-5p
ENSSSCG00000008495	PRKD3	protein kinase D3	ssc-miR-7136-5p
ENSSSCG00000009302	USP12	ubiquitin specific peptidase 12	ssc-miR-7136-5p
ENSSSCG00000010935	SLC35D2	solute carrier family 35, member D2	ssc-miR-7136-5p
ENSSSCG00000011621	SEC61A1	Sec61 alpha 1 subunit (S. cerevisiae)	ssc-miR-7136-5p
ENSSSCG00000008702	DOK7	docking protein 7	ssc-miR-7136-5p
ENSSSCG00000007232	DUSP15	dual specificity phosphatase 15	ssc-miR-7136-5p
ENSSSCG00000013085	TMEM138	transmembrane protein 138	ssc-miR-7136-5p
ENSSSCG00000009874	RASAL1	RAS protein activator like 1 (GAP1 like)	ssc-miR-7136-5p
ENSSSCG00000011575	ATG7	autophagy related 7	ssc-miR-7136-5p
ENSSSCG00000009723	ZNF268	zinc finger protein 268	ssc-miR-7136-5p
ENSSSCG00000007545	GET4	golgi to ER traffic protein 4 homolog (S. cerevisiae)	ssc-miR-7136-5p
ENSSSCG00000007700	HIP1	huntingtin interacting protein 1	ssc-miR-7136-5p
ENSSSCG00000011519	GXYLT2	glucoside xylosyltransferase 2	ssc-miR-7136-5p
ENSSSCG00000009999	TBC1D10A	TBC1 domain family, member 10A	ssc-miR-7136-5p
ENSSSCG00000007982	MPG	NmethylpurineDNA glycosylase	ssc-miR-7136-5p
ENSSSCG00000012291	GPKOW	G patch domain and KOW motifs	ssc-miR-7136-5p
ENSSSCG00000007760	PRSS36	protease, serine, 36	ssc-miR-7136-5p
ENSSSCG00000012267	PHF16	PHD finger protein 16	ssc-miR-7136-5p
ENSSSCG00000009396	PHF11	PHD finger protein 11	ssc-miR-7136-5p
ENSSSCG00000011001	APTX	aprataxin	ssc-miR-7136-5p
ENSSSCG00000008368	UGP2	UDPglucose pyrophosphorylase 2	ssc-miR-7136-5p
ENSSSCG00000010403	MARCH8	membraneassociated ring finger (C3HC4) 8, E3 ubiquitin protein ligase	ssc-miR-7136-5p
ENSSSCG00000010584	TMEM180	transmembrane protein 180	ssc-miR-7136-5p
ENSSSCG00000010476	MYOF	myoferlin	ssc-miR-7136-5p
ENSSSCG00000011543	LHFPL4	lipoma HMGIC fusion partnerlike 4	ssc-miR-7136-5p
ENSSSCG00000007161	PROSAPIP1	ProSAPiP1 protein	ssc-miR-7136-5p
ENSSSCG00000007942	HMOX2	heme oxygenase (decycling) 2	ssc-miR-7136-5p
ENSSSCG00000012087	SLC37A1	solute carrier family 37 (glycerol3phosphate transporter), member 1	ssc-miR-7136-5p
ENSSSCG00000008554	ABHD1	abhydrolase domain containing 1	ssc-miR-7136-5p
ENSSSCG00000007778	C16ORF93	chromosome 16 open reading frame 93	ssc-miR-7136-5p
ENSSSCG00000007246	TM9SF4	transmembrane 9 superfamily protein member 4	ssc-miR-7136-5p
ENSSSCG00000015097	DDX6	DEAD (AspGluAlaAsp) box helicase 6	ssc-miR-7136-5p
ENSSSCG00000014004	PPAP2C	phosphatidic acid phosphatase type 2C	ssc-miR-7136-5p
ENSSSCG00000017769	RAB34	RAB34, member RAS oncogene family	ssc-miR-7136-5p
ENSSSCG00000028099	SLC6A6	solute carrier family 6 (neurotransmitter transporter, taurine), member 6	ssc-miR-7136-5p
ENSSSCG00000017753	KSR1	kinase suppressor of ras 1	ssc-miR-7136-5p
ENSSSCG00000029508	QDPR	quinoid dihydropteridine reductase	ssc-miR-7136-5p
ENSSSCG00000014349	TMEM173	transmembrane protein 173	ssc-miR-7136-5p
ENSSSCG00000013338	SLC5A12	solute carrier family 5 (sodium/glucose cotransporter), member 12	ssc-miR-7136-5p
ENSSSCG00000017209	MIF4GD	MIF4G domain containing	ssc-miR-7136-5p
ENSSSCG00000024651	HEYL	hairy/enhancerofsplit related with YRPW motiflike	ssc-miR-7136-5p
ENSSSCG00000015227	SRPR	signal recognition particle receptor (docking protein)	ssc-miR-7136-5p
ENSSSCG00000013627	PRKCSH	protein kinase C substrate 80KH	ssc-miR-7136-5p
ENSSSCG00000014845	XRRA1	Xray radiation resistance associated 1	ssc-miR-7136-5p
ENSSSCG00000016754	AEBP1	AE binding protein 1	ssc-miR-7136-5p
ENSSSCG00000029637	KDM2A	lysine (K)specific demethylase 2A	ssc-miR-7136-5p
ENSSSCG00000024912	WDR5	WD repeat domain 5	ssc-miR-7136-5p
ENSSSCG00000014303	PHF15	PHD finger protein 15	ssc-miR-7136-5p
ENSSSCG00000017466	CCR7	chemokine (CC motif) receptor 7	ssc-miR-7136-5p
ENSSSCG00000022754	SLC39A3	solute carrier family 39 (zinc transporter), member 3	ssc-miR-7136-5p
ENSSSCG00000017222	OTOP2	otopetrin 2	ssc-miR-7136-5p
ENSSSCG00000017170	MGAT5B	mannosyl (alpha1,6)glycoprotein beta1,6Nacetylglucosaminyltransferase, isozyme B	ssc-miR-7136-5p
ENSSSCG00000013351	NAV2	neuron navigator 2	ssc-miR-7136-5p
ENSSSCG00000013303	ABTB2	ankyrin repeat and BTB (POZ) domain containing 2	ssc-miR-7136-5p
ENSSSCG00000029616	C17ORF70	chromosome 17 open reading frame 70	ssc-miR-7136-5p
ENSSSCG00000015775	DCTD	dCMP deaminase	ssc-miR-7136-5p
ENSSSCG00000014792	STIM1	stromal interaction molecule 1	ssc-miR-7136-5p
ENSSSCG00000017806	RNMTL1	RNA methyltransferase like 1	ssc-miR-7136-5p
ENSSSCG00000016573	IRF5	interferon regulatory factor 5	ssc-miR-7136-5p
ENSSSCG00000016441	ABCF2	ATPbinding cassette, subfamily F (GCN20), member 2	ssc-miR-7136-5p
ENSSSCG00000017218	CDR2L	cerebellar degenerationrelated protein 2like	ssc-miR-7136-5p
ENSSSCG00000016306	USP40	ubiquitin specific peptidase 40	ssc-miR-7136-5p
ENSSSCG00000014804	LAMTOR1	late endosomal/lysosomal adaptor, MAPK and MTOR activator 1	ssc-miR-7136-5p
ENSSSCG00000013623	RAB3D	RAB3D, member RAS oncogene family	ssc-miR-7136-5p
ENSSSCG00000013601	MARCH2	membraneassociated ring finger (C3HC4) 2, E3 ubiquitin protein ligase	ssc-miR-7136-5p
ENSSSCG00000016431	GALNTL5	UDPNacetylalphaDgalactosamine:polypeptide Nacetylgalactosaminyltransferaselike 5	ssc-miR-7136-5p
ENSSSCG00000023362	RHBDF2	rhomboid 5 homolog 2 (Drosophila)	ssc-miR-7136-5p
ENSSSCG00000017539	HOXB6	homeobox B6	ssc-miR-7136-5p
ENSSSCG00000016512	ZAP	zinc finger CCCHtype, antiviral 1	ssc-miR-7136-5p
ENSSSCG00000015483	METTL13	methyltransferase like 13	ssc-miR-7136-5p
ENSSSCG00000013664	C19ORF66	chromosome 19 open reading frame 66	ssc-miR-7136-5p
ENSSSCG00000027569	ACOXL	acylCoA oxidaselike	ssc-miR-7136-5p
ENSSSCG00000017865	CTNS	cystinosin, lysosomal cystine transporter	ssc-miR-7136-5p
ENSSSCG00000017279	ERN1	endoplasmic reticulum to nucleus signaling 1	ssc-miR-7136-5p
ENSSSCG00000013829	SYDE1	synapse defective 1, Rho GTPase, homolog 1 (C. elegans)	ssc-miR-7136-5p
ENSSSCG00000027908	MC2R	melanocortin 2 receptor (adrenocorticotropic hormone)	ssc-miR-7136-5p
ENSSSCG00000015823	RAB11FIP1	RAB11 family interacting protein 1 (class I)	ssc-miR-7136-5p
ENSSSCG00000013293	COMMD9	COMM domain containing 9	ssc-miR-7136-5p
ENSSSCG00000017509	RPL19	ribosomal protein L19	ssc-miR-7136-5p
ENSSSCG00000017405	ATP6V0A1	ATPase, H+ transporting, lysosomal V0 subunit a1	ssc-miR-7136-5p
ENSSSCG00000016270	C2ORF72	chromosome 2 open reading frame 72	ssc-miR-7136-5p
ENSSSCG00000017584	PPP1R9B	protein phosphatase 1, regulatory subunit 9B	ssc-miR-7136-5p
ENSSSCG00000013779	PKN1	protein kinase N1	ssc-miR-7136-5p
ENSSSCG00000022731	PDRG1	p53 and DNAdamage regulated 1	ssc-miR-7136-5p
ENSSSCG00000015710	ARP3	ARP3 actinrelated protein 3 homolog (yeast)	ssc-miR-7136-5p
ENSSSCG00000030354	MAP3K2	mitogenactivated protein kinase kinase kinase 2	ssc-miR-7136-5p
ENSSSCG00000014293	FSTL4	follistatinlike 4	ssc-miR-7136-5p
ENSSSCG00000013919	HOMER3	homer homolog 3 (Drosophila)	ssc-miR-7136-5p
ENSSSCG00000025240	DDIT4L	DNAdamageinducible transcript 4like	ssc-miR-7136-5p
ENSSSCG00000014391	ARAP3	ArfGAP with RhoGAP domain, ankyrin repeat and PH domain 3	ssc-miR-7136-5p
ENSSSCG00000017358	SLC4A1	solute carrier family 4, anion exchanger, member 1 (erythrocyte membrane protein band 3, Diego blood group)	ssc-miR-7136-5p
ENSSSCG00000027404	UNC93A	unc93 homolog A (C. elegans)	ssc-miR-7136-5p
ENSSSCG00000014046	ZNF346	zinc finger protein 346	ssc-miR-7136-5p
ENSSSCG00000001895	CPLX3	complexin 3	ssc-miR-206
ENSSSCG00000015806	ADAM5	ADAM metallopeptidase domain 5	ssc-miR-7136-5p
ENSSSCG00000013771	PRKACA	protein kinase, cAMPdependent, catalytic, alpha	ssc-miR-7136-5p
ENSSSCG00000017306	CD61	integrin, beta 3 (platelet glycoprotein IIIa, antigen CD61)	ssc-miR-7136-5p
ENSSSCG00000017812	VPS53	vacuolar protein sorting 53 homolog (S. cerevisiae)	ssc-miR-7136-5p
ENSSSCG00000013938	GATAD2A	GATA zinc finger domain containing 2A	ssc-miR-7136-5p
ENSSSCG00000013294	LDLRAD3	low density lipoprotein receptor class A domain containing 3	ssc-miR-7136-5p
ENSSSCG00000024929	FGA	fibrinogen alpha chain	ssc-miR-7136-5p
ENSSSCG00000023197	RABGAP1	RAB GTPase activating protein 1	ssc-miR-7136-5p
ENSSSCG00000020666	EHD4	EHdomain containing 4	ssc-miR-7136-5p
ENSSSCG00000013570	MCOLN1	mucolipin 1	ssc-miR-7136-5p
ENSSSCG00000028509	RBM8A	RNA binding motif protein 8A	ssc-miR-7136-5p
ENSSSCG00000015815	FGFR1IIIC	fibroblast growth factor receptor 1	ssc-miR-7136-5p
ENSSSCG00000013344	ANO5	anoctamin 5	ssc-miR-7136-5p
ENSSSCG00000017211	GGA3	golgiassociated, gamma adaptin ear containing, ARF binding protein 3	ssc-miR-7136-5p
ENSSSCG00000015961	CDCA7	cell division cycle associated 7	ssc-miR-7136-5p
ENSSSCG00000014559	PSMD13	proteasome (prosome, macropain) 26S subunit, nonATPase, 13	ssc-miR-7136-5p
ENSSSCG00000014806	ANAPC15	anaphase promoting complex subunit 15	ssc-miR-7136-5p
ENSSSCG00000014831	PAAF1	proteasomal ATPaseassociated factor 1	ssc-miR-7136-5p
ENSSSCG00000016611	CADPS2	Ca++dependent secretion activator 2	ssc-miR-7136-5p
ENSSSCG00000030680	TCF7	transcription factor 7 (Tcell specific, HMGbox)	ssc-miR-7136-5p
ENSSSCG00000016502	PARP12	poly (ADPribose) polymerase family, member 12	ssc-miR-7136-5p
ENSSSCG00000014292	HSPA4	heat shock 70kDa protein 4	ssc-miR-7136-5p
ENSSSCG00000017009	FOXI1	forkhead box I1	ssc-miR-7136-5p
ENSSSCG00000017238	TTYH2	tweety homolog 2 (Drosophila)	ssc-miR-7136-5p
ENSSSCG00000025393	SUSD2	sushi domain containing 2	ssc-miR-7136-5p
ENSSSCG00000023001	CCDC149	coiledcoil domain containing 149	ssc-miR-7136-5p
ENSSSCG00000016983	STC2	stanniocalcin 2	ssc-miR-7136-5p
ENSSSCG00000017471	CDC6	cell division cycle 6 homolog (S. cerevisiae)	ssc-miR-7136-5p
ENSSSCG00000021068	TRAF5	TNF receptorassociated factor 5	ssc-miR-7136-5p
ENSSSCG00000016450	NOS3	nitric oxide synthase 3 (endothelial cell)	ssc-miR-7136-5p
ENSSSCG00000013916	COMP	cartilage oligomeric matrix protein	ssc-miR-7136-5p
ENSSSCG00000014989	DCUN1D5	DCN1, defective in cullin neddylation 1, domain containing 5 (S. cerevisiae)	ssc-miR-7136-5p
ENSSSCG00000013876	MYO9B	myosin IXB	ssc-miR-7136-5p
ENSSSCG00000016009	ITGA4	integrin, alpha 4 (antigen CD49D, alpha 4 subunit of VLA4 receptor)	ssc-miR-7136-5p
ENSSSCG00000017401	ATP6V0A1	ATPase, H+ transporting, lysosomal V0 subunit a1	ssc-miR-7136-5p
ENSSSCG00000013595	LASS4	ceramide synthase 4	ssc-miR-7136-5p
ENSSSCG00000015283	PIK3C2B	phosphatidylinositol4phosphate 3kinase, catalytic subunit type 2 beta	ssc-miR-7136-5p
ENSSSCG00000024132	TMEM47	transmembrane protein 47	ssc-miR-7136-5p
ENSSSCG00000029145	POMGNT1	protein Olinked mannose beta1,2Nacetylglucosaminyltransferase	ssc-miR-7136-5p
ENSSSCG00000017678	APPBP2	amyloid beta precursor protein (cytoplasmic tail) binding protein 2	ssc-miR-7136-5p
ENSSSCG00000016794	MYO10	myosin X	ssc-miR-7136-5p
ENSSSCG00000016338	PER2	period homolog 2 (Drosophila)	ssc-miR-7136-5p
ENSSSCG00000014060	KIAA1191	KIAA1191	ssc-miR-7136-5p
ENSSSCG00000016556	TSGA14	centrosomal protein 41kDa	ssc-miR-7136-5p
ENSSSCG00000017810	CT120	family with sequence similarity 57, member A	ssc-miR-7136-5p
ENSSSCG00000030363	LGI3	leucinerich repeat LGI family, member 3	ssc-miR-7136-5p
ENSSSCG00000015396	SEMA3D	sema domain, immunoglobulin domain (Ig), short basic domain, secreted, (semaphorin) 3D	ssc-miR-7136-5p
ENSSSCG00000030396	SETD7	SET domain containing (lysine methyltransferase) 7	ssc-miR-7136-5p
ENSSSCG00000015111	C2CD2L	C2CD2like	ssc-miR-7136-5p
ENSSSCG00000024824	LIN37	lin37 homolog (C. elegans)	ssc-miR-7136-5p
ENSSSCG00000014175	RIOK2	RIO kinase 2 (yeast)	ssc-miR-7136-5p
ENSSSCG00000023681	PWWP2B	PWWP domain containing 2B	ssc-miR-7136-5p
ENSSSCG00000016535	CALD1	caldesmon 1	ssc-miR-7136-5p
ENSSSCG00000014800	RNF121	ring finger protein 121	ssc-miR-7136-5p
ENSSSCG00000017519	MRPL10	mitochondrial ribosomal protein L10	ssc-miR-7136-5p
ENSSSCG00000024341	USP20	ubiquitin specific peptidase 20	ssc-miR-7136-5p
ENSSSCG00000022132	SUB1	SUB1 homolog (S. cerevisiae)	ssc-miR-7136-5p
ENSSSCG00000026592	TLR6	tolllike receptor 6	ssc-miR-7136-5p
ENSSSCG00000016147	PIKFYVE	phosphoinositide kinase, FYVE finger containing	ssc-miR-7136-5p
ENSSSCG00000016872	HMGCS1	3hydroxy3methylglutarylCoA synthase 1 (soluble)	ssc-miR-7136-5p
ENSSSCG00000021906	SYT7	synaptotagmin VII	ssc-miR-7136-5p
ENSSSCG00000015315	RBM48	RNA binding motif protein 48	ssc-miR-7136-5p
ENSSSCG00000028552	BHLHE41	basic helixloophelix family, member e41	ssc-miR-7136-5p
ENSSSCG00000022162	RAB11FIP5	RAB11 family interacting protein 5 (class I)	ssc-miR-7136-5p
ENSSSCG00000030668	MNF1	mitochondrial nucleoid factor 1	ssc-miR-7136-5p
ENSSSCG00000029627	PWP2	PWP2 periodic tryptophan protein homolog (yeast)	ssc-miR-7136-5p
ENSSSCG00000004931	IGDCC4	immunoglobulin superfamily, DCC subclass, member 4	ssc-miR-7136-5p
ENSSSCG00000027694	EFNA4	ephrinA4	ssc-miR-7136-5p
ENSSSCG00000024761	SNX13	sorting nexin 13	ssc-miR-7136-5p
ENSSSCG00000026547	SLC45A3	solute carrier family 45, member 3	ssc-miR-7136-5p
ENSSSCG00000030273	THUMPD3	THUMP domain containing 3	ssc-miR-7136-5p
ENSSSCG00000027701	RP2	retinitis pigmentosa 2 (Xlinked recessive)	ssc-miR-7136-5p
ENSSSCG00000023772	SPN	sialophorin	ssc-miR-7136-5p
ENSSSCG00000021347	SEC61A1	Sec61 alpha 1 subunit (S. cerevisiae)	ssc-miR-7136-5p
ENSSSCG00000021663	NOL12	nucleolar protein 12	ssc-miR-7136-5p
ENSSSCG00000028656	DDX19A	DEAD (AspGluAlaAsp) box polypeptide 19A	ssc-miR-7136-5p
ENSSSCG00000026326	CCNF	cyclin F	ssc-miR-7136-5p
ENSSSCG00000026442	FAM163B	family with sequence similarity 163, member B	ssc-miR-7136-5p
ENSSSCG00000023719	IFT20	intraflagellar transport 20 homolog (Chlamydomonas)	ssc-miR-7136-5p
ENSSSCG00000025283	DENND3	DENN/MADD domain containing 3	ssc-miR-7136-5p
ENSSSCG00000028058	CCDC69	coiledcoil domain containing 69	ssc-miR-7136-5p
ENSSSCG00000021304	GPR89C	G proteincoupled receptor 89C	ssc-miR-7136-5p
ENSSSCG00000030204	IPPK	inositol 1,3,4,5,6pentakisphosphate 2kinase	ssc-miR-7136-5p
ENSSSCG00000022490	GPR83	G proteincoupled receptor 83	ssc-miR-7136-5p
ENSSSCG00000024837	SYT12	synaptotagmin XII	ssc-miR-7136-5p
ENSSSCG00000023631	C6orf132	chromosome 6 open reading frame 132	ssc-miR-7136-5p
ENSSSCG00000029761	GAS8	growth arrestspecific 8	ssc-miR-7136-5p
ENSSSCG00000026689	CCDC114	coiledcoil domain containing 114	ssc-miR-7136-5p
ENSSSCG00000022124	NANP	Nacetylneuraminic acid phosphatase	ssc-miR-7136-5p
ENSSSCG00000027629	CDIPT	CDPdiacylglycerolinositol 3phosphatidyltransferase	ssc-miR-7136-5p
ENSSSCG00000026169	MFSD12	major facilitator superfamily domain containing 12	ssc-miR-7136-5p
ENSSSCG00000023956	NEDD9	neural precursor cell expressed, developmentally downregulated 9	ssc-miR-7136-5p
ENSSSCG00000027378	SH3PXD2B	SH3 and PX domains 2B	ssc-miR-7136-5p
ENSSSCG00000021820	ALG9	asparaginelinked glycosylation 9, alpha1,2mannosyltransferase homolog (S. cerevisiae)	ssc-miR-7136-5p
ENSSSCG00000029547	NAB1	NGFIA binding protein 1 (EGR1 binding protein 1)	ssc-miR-7136-5p
ENSSSCG00000021036	RAB3B	RAB3B, member RAS oncogene family	ssc-miR-7136-5p
ENSSSCG00000028341	SYT15	synaptotagmin XV	ssc-miR-7136-5p
ENSSSCG00000020754	CD3EAP	CD3e molecule, epsilon associated protein	ssc-miR-7136-5p
ENSSSCG00000023539	MBOAT2	membrane bound Oacyltransferase domain containing 2	ssc-miR-7136-5p
ENSSSCG00000021270	THAP2	THAP domain containing, apoptosis associated protein 2	ssc-miR-7136-5p
ENSSSCG00000012604	LAMP2	lysosomalassociated membrane protein 2	ssc-miR-7136-5p
ENSSSCG00000025308	IL17D	interleukin 17D	ssc-miR-7136-5p
ENSSSCG00000023498	HSPB6	heat shock protein, alphacrystallinrelated, B6	ssc-miR-7136-5p
ENSSSCG00000028210	NT5C	5', 3'nucleotidase, cytosolic	ssc-miR-7136-5p
ENSSSCG00000026466	SLC23A2	solute carrier family 23 (nucleobase transporters), member 2	ssc-miR-7136-5p
ENSSSCG00000023595	AK3	adenylate kinase 3	ssc-miR-7136-5p
ENSSSCG00000026600	KLHL30	kelchlike 30 (Drosophila)	ssc-miR-7136-5p
ENSSSCG00000025893	ZBTB17	zinc finger and BTB domain containing 17	ssc-miR-7136-5p
ENSSSCG00000027564	LIN52	lin52 homolog (C. elegans)	ssc-miR-7136-5p
ENSSSCG00000022033	SLC46A1	solute carrier family 46 (folate transporter), member 1	ssc-miR-7136-5p
ENSSSCG00000023873	AZIN1	antizyme inhibitor 1	ssc-miR-7136-5p
ENSSSCG00000025106	THNSL2	threonine synthaselike 2 (S. cerevisiae)	ssc-miR-7136-5p
ENSSSCG00000021059	ADORA1	adenosine A1 receptor	ssc-miR-7136-5p
ENSSSCG00000024969	PLA2G4B	phospholipase A2, group IVB (cytosolic)	ssc-miR-7136-5p
ENSSSCG00000021743	SLC44A3	solute carrier family 44, member 3	ssc-miR-7136-5p
ENSSSCG00000022798	LRRC8B	leucine rich repeat containing 8 family, member B	ssc-miR-7136-5p
ENSSSCG00000024899	FAM101B	family with sequence similarity 101, member B	ssc-miR-7136-5p
ENSSSCG00000027693	ZNF467	zinc finger protein 467	ssc-miR-7136-5p
ENSSSCG00000023220	SIPA1L3	signalinduced proliferationassociated 1 like 3	ssc-miR-7136-5p
ENSSSCG00000020846	SCARA3	scavenger receptor class A, member 3	ssc-miR-7136-5p
ENSSSCG00000028743	TXNDC11	thioredoxin domain containing 11	ssc-miR-7136-5p
ENSSSCG00000029200	TRIM2	tripartite motif containing 2	ssc-miR-7136-5p
ENSSSCG00000030065	ZBTB47	zinc finger and BTB domain containing 47	ssc-miR-7136-5p
ENSSSCG00000001736	CRISP2	cysteine-rich secretory protein 2	ssc-miR-320
ENSSSCG00000024124	KCNQ3	potassium voltagegated channel, KQTlike subfamily, member 3	ssc-miR-7136-5p
ENSSSCG00000029837	VWA8	von Willebrand factor A domain containing 8	ssc-miR-7136-5p
ENSSSCG00000025038	KCNJ13	potassium inwardlyrectifying channel, subfamily J, member 13	ssc-miR-7136-5p
ENSSSCG00000026034	NUP153	nucleoporin 153kDa	ssc-miR-7136-5p
ENSSSCG00000025485	C1ORF162	chromosome 1 open reading frame 162	ssc-miR-7136-5p
ENSSSCG00000024788	CLDN16	claudin 16	ssc-miR-7136-5p
ENSSSCG00000023243	NFIA	nuclear factor I/A	ssc-miR-7136-5p
ENSSSCG00000029187	SCFD2	sec1 family domain containing 2	ssc-miR-7136-5p
ENSSSCG00000028446	PCBP4	poly(rC) binding protein 4	ssc-miR-7136-5p
ENSSSCG00000021672	WBP2	WW domain binding protein 2	ssc-miR-7136-5p
ENSSSCG00000028034	PTPRS	protein tyrosine phosphatase, receptor type, S	ssc-miR-7136-5p
ENSSSCG00000028303	SPSB4	splA/ryanodine receptor domain and SOCS box containing 4	ssc-miR-7136-5p
ENSSSCG00000001917	CD276	CD276 molecule	ssc-miR-7136-5p
ENSSSCG00000023921	VSTM2B	Vset and transmembrane domain containing 2B	ssc-miR-7136-5p
ENSSSCG00000021624	LAD1	ladinin 1	ssc-miR-7136-5p
ENSSSCG00000024328	BRF2	BRF2, subunit of RNA polymerase III transcription initiation factor, BRF1like	ssc-miR-7136-5p
ENSSSCG00000028149	THYN1	thymocyte nuclear protein 1	ssc-miR-7136-5p
ENSSSCG00000024115	SLFN11	schlafen family member 11	ssc-miR-7136-5p
ENSSSCG00000030497	YAE1D1	Yae1 domain containing 1	ssc-miR-7136-5p
ENSSSCG00000028559	LZTS1	leucine zipper, putative tumor suppressor 1	ssc-miR-7136-5p
ENSSSCG00000029806	IKZF1	IKAROS family zinc finger 1 (Ikaros)	ssc-miR-7136-5p
ENSSSCG00000021880	MXRA8	matrixremodelling associated 8	ssc-miR-7136-5p
ENSSSCG00000021431	TMEM223	TAF6like RNA polymerase II, p300/CBPassociated factor (PCAF)associated factor, 65kDa	ssc-miR-7136-5p
ENSSSCG00000024513	KLHL18	kelchlike 18 (Drosophila)	ssc-miR-7136-5p
ENSSSCG00000028040	C19ORF24	chromosome 19 open reading frame 24	ssc-miR-7136-5p
ENSSSCG00000029774	RNF7	ring finger protein 7	ssc-miR-7136-5p
ENSSSCG00000030281	ZNF717	zinc finger protein 717	ssc-miR-7136-5p
ENSSSCG00000023354	ACAD9	acylCoA dehydrogenase family, member 9	ssc-miR-7136-5p
ENSSSCG00000025349	CCDC14	coiledcoil domain containing 14	ssc-miR-7136-5p
ENSSSCG00000029328	TNFRSF6	Fas (TNFRSF6)associated via death domain	ssc-miR-7136-5p
ENSSSCG00000022696	RAB11A	RAB11A, member RAS oncogene family	ssc-miR-7136-5p
ENSSSCG00000023171	PQLC1	PQ loop repeat containing 1	ssc-miR-7136-5p
ENSSSCG00000027410	CBFA2T2	corebinding factor, runt domain, alpha subunit 2; translocated to, 2	ssc-miR-7136-5p
ENSSSCG00000025731	ALKBH3	alkB, alkylation repair homolog 3 (E. coli)	ssc-miR-7136-5p
ENSSSCG00000023989	MAP7D1	MAP7 domain containing 1	ssc-miR-7136-5p
ENSSSCG00000025578	ALDH1A2	aldehyde dehydrogenase 1 family, member A2	ssc-miR-7136-5p
ENSSSCG00000022464	KBTBD2	kelch repeat and BTB (POZ) domain containing 2	ssc-miR-7136-5p
ENSSSCG00000022888	ITPKB	inositoltrisphosphate 3kinase B	ssc-miR-7136-5p
ENSSSCG00000022268	GIT2	G proteincoupled receptor kinase interacting ArfGAP 2	ssc-miR-7136-5p
ENSSSCG00000024613	GUCY1A2	guanylate cyclase 1, soluble, alpha 2	ssc-miR-7136-5p
ENSSSCG00000026847	ABHD14B	abhydrolase domain containing 14B	ssc-miR-7136-5p
ENSSSCG00000020935	PTPLB	protein tyrosine phosphataselike (proline instead of catalytic arginine), member b	ssc-miR-7136-5p
ENSSSCG00000026268	DLG5	discs, large homolog 5 (Drosophila)	ssc-miR-7136-5p
ENSSSCG00000027426	BCL3	Bcell CLL/lymphoma 3	ssc-miR-7136-5p
ENSSSCG00000021418	LSS	lanosterol synthase (2,3oxidosqualenelanosterol cyclase)	ssc-miR-7136-5p
ENSSSCG00000024437	AP2M1	adaptorrelated protein complex 2, mu 1 subunit	ssc-miR-7136-5p
ENSSSCG00000022203	PCSK6	proprotein convertase subtilisin/kexin type 6	ssc-miR-7136-5p
ENSSSCG00000024636	TGFBRAP1	transforming growth factor, beta receptor associated protein 1	ssc-miR-7136-5p
ENSSSCG00000026622	EAF1	ELL associated factor 1	ssc-miR-7136-5p
ENSSSCG00000029590	ACD	adrenocortical dysplasia homolog (mouse)	ssc-miR-7136-5p
ENSSSCG00000025042	ICOS	inducible Tcell costimulator	ssc-miR-7136-5p
ENSSSCG00000028703	CCNT1	cyclin T1	ssc-miR-7136-5p
ENSSSCG00000028367	DAPP1	dual adaptor of phosphotyrosine and 3phosphoinositides	ssc-miR-7136-5p
ENSSSCG00000023187	VAV3	vav 3 guanine nucleotide exchange factor	ssc-miR-7136-5p
ENSSSCG00000024672	KLF16	Kruppellike factor 16	ssc-miR-7136-5p
ENSSSCG00000027986	ABCB8	ATPbinding cassette, subfamily B (MDR/TAP), member 8	ssc-miR-7136-5p
ENSSSCG00000020995	PTPN2	protein tyrosine phosphatase, nonreceptor type 2	ssc-miR-7136-5p
ENSSSCG00000027064	POGLUT1	protein Oglucosyltransferase 1	ssc-miR-7136-5p
ENSSSCG00000022536	SLC37A2	solute carrier family 37 (glycerol3phosphate transporter), member 2	ssc-miR-7136-5p
ENSSSCG00000029279	GNA11	guanine nucleotide binding protein (G protein), alpha 11 (Gq class)	ssc-miR-7136-5p
ENSSSCG00000030016	PDE9A	phosphodiesterase 9A	ssc-miR-7136-5p
ENSSSCG00000028005	VPS33A	vacuolar protein sorting 33 homolog A (S. cerevisiae)	ssc-miR-7136-5p
ENSSSCG00000030209	MFNG	MFNG Ofucosylpeptide 3betaNacetylglucosaminyltransferase	ssc-miR-7136-5p
ENSSSCG00000023820	ZMIZ2	zinc finger, MIZtype containing 2	ssc-miR-7136-5p
ENSSSCG00000030526	SIRT5	sirtuin 5	ssc-miR-7136-5p
ENSSSCG00000024055	TECPR2	tectonin betapropeller repeat containing 2	ssc-miR-7136-5p
ENSSSCG00000029028	FGF23	fibroblast growth factor 23	ssc-miR-7136-5p
ENSSSCG00000030472	RTKN	rhotekin	ssc-miR-7136-5p
ENSSSCG00000016701	HOXA7	homeobox A7	ssc-miR-7136-5p
ENSSSCG00000029141	MAPKAP1	mitogenactivated protein kinase associated protein 1	ssc-miR-7136-5p
ENSSSCG00000013638	ILF3	interleukin enhancer binding factor 3, 90kDa	ssc-miR-7136-5p
ENSSSCG00000023747	NCOR1	nuclear receptor corepressor 1	ssc-miR-7136-5p
ENSSSCG00000029577	NOP16	NOP16 nucleolar protein homolog (yeast)	ssc-miR-7136-5p
ENSSSCG00000011559	IL17RC	interleukin 17 receptor C	ssc-miR-7136-5p
ENSSSCG00000016113	BMPR2	bone morphogenetic protein receptor, type II (serine/threonine kinase)	ssc-miR-7136-5p
ENSSSCG00000012606	ATP1B4	ATPase, Na+/K+ transporting, beta 4 polypeptide	ssc-miR-7136-5p
ENSSSCG00000030997	APOH	apolipoprotein H (beta2glycoprotein I)	ssc-miR-7136-5p
ENSSSCG00000010952	ZCCHC6	zinc finger, CCHC domain containing 6	ssc-miR-7136-5p
ENSSSCG00000029762	DTNA	dystrobrevin, alpha	ssc-miR-7136-5p
ENSSSCG00000012585	DCX	doublecortin	ssc-miR-7136-5p
ENSSSCG00000023478	SLC46A1	solute carrier family 46 (folate transporter), member 1	ssc-miR-7136-5p
ENSSSCG00000025537	PTPN6	protein tyrosine phosphatase, nonreceptor type 6	ssc-miR-7136-5p
ENSSSCG00000025980	CHMP4C	charged multivesicular body protein 4C	ssc-miR-7136-5p
ENSSSCG00000025744	KDSR	3ketodihydrosphingosine reductase	ssc-miR-7136-5p
ENSSSCG00000026752	CCND3	cyclin D3	ssc-miR-7136-5p
ENSSSCG00000030623	XKR8	XK, Kell blood group complex subunitrelated family, member 8	ssc-miR-7136-5p
ENSSSCG00000012791	NAA10	N(alpha)acetyltransferase 10, NatA catalytic subunit	ssc-miR-7136-5p
ENSSSCG00000028995	TLE2	transducinlike enhancer of split 2 (E(sp1) homolog, Drosophila)	ssc-miR-7136-5p
ENSSSCG00000026964	STK36	serine/threonine kinase 36	ssc-miR-7136-5p
ENSSSCG00000027779	C19ORF6	chromosome 19 open reading frame 6	ssc-miR-7136-5p
ENSSSCG00000023848	C8ORF46	chromosome 8 open reading frame 46	ssc-miR-7136-5p
ENSSSCG00000026457	WBSCR17	WilliamsBeuren syndrome chromosome region 17	ssc-miR-7136-5p
ENSSSCG00000017775	TRAF4	TNF receptorassociated factor 4	ssc-miR-7136-5p
ENSSSCG00000001447	BTNL3	butyrophilinlike 3	ssc-miR-7136-5p
ENSSSCG00000006453	KIRREL	kin of IRRE like (Drosophila)	ssc-miR-7136-5p
ENSSSCG00000010404	ALOX5	arachidonate 5lipoxygenase	ssc-miR-7136-5p
ENSSSCG00000022084	SLC22A1	solute carrier family 22 (organic cation transporter), member 1	ssc-miR-7136-5p
ENSSSCG00000028202	RANGAP1	Ran GTPase activating protein 1	ssc-miR-7136-5p
ENSSSCG00000023878	C19ORF40	chromosome 19 open reading frame 40	ssc-miR-7136-5p
ENSSSCG00000027189	PPP1R12C	protein phosphatase 1, regulatory subunit 12C	ssc-miR-7136-5p
ENSSSCG00000026230	SRP19	signal recognition particle 19kDa	ssc-miR-7136-5p
ENSSSCG00000030676	KRTCAP3	keratinocyte associated protein 3	ssc-miR-7136-5p
ENSSSCG00000016991	DUSP1	dual specificity phosphatase 1	ssc-miR-7136-5p
ENSSSCG00000022896	CRMP1	collapsin response mediator protein 1	ssc-miR-320
ENSSSCG00000015318	CDK6	cyclindependent kinase 6	ssc-miR-7136-5p
ENSSSCG00000029391	PLSCR3	phospholipid scramblase 3	ssc-miR-7136-5p
ENSSSCG00000021714	PRR3	proline rich 3	ssc-miR-7136-5p
ENSSSCG00000023811	AP5S1	adaptorrelated protein complex 5, sigma 1 subunit	ssc-miR-7136-5p
ENSSSCG00000020647	PAOX	polyamine oxidase (exoN4amino)	ssc-miR-7136-5p
ENSSSCG00000030820	STK4	serine/threonine kinase 4	ssc-miR-7136-5p
ENSSSCG00000028274	FAM131B	family with sequence similarity 131, member B	ssc-miR-7136-5p
ENSSSCG00000000293	ITGA5	integrin, alpha 5 (fibronectin receptor, alpha polypeptide)	ssc-miR-7136-5p
ENSSSCG00000030888	FADD	Fas (TNFRSF6)associated via death domain	ssc-miR-7136-5p
ENSSSCG00000001437	AGER	advanced glycosylation end productspecific receptor	ssc-miR-7136-5p
ENSSSCG00000027812	IQSEC1	IQ motif and Sec7 domain 1	ssc-miR-7136-5p
ENSSSCG00000017300	MRC2	mannose receptor, C type 2	ssc-miR-7136-5p
ENSSSCG00000028359	BST1	bone marrow stromal cell antigen 1	ssc-miR-7136-5p
ENSSSCG00000029744	PLCH2	phospholipase C, eta 2	ssc-miR-7136-5p
ENSSSCG00000027933	SBK1	SH3binding domain kinase 1	ssc-miR-7136-5p
ENSSSCG00000022457	NOL3	nucleolar protein 3 (apoptosis repressor with CARD domain)	ssc-miR-7136-5p
ENSSSCG00000022737	MYD88	myeloid differentiation primary response gene (88)	ssc-miR-7136-5p
ENSSSCG00000017497	ERBB2	verbb2 erythroblastic leukemia viral oncogene homolog 2, neuro/glioblastoma derived oncogene homolog (avian)	ssc-miR-7136-5p
ENSSSCG00000007516	STX16	syntaxin 16	ssc-miR-7136-5p
ENSSSCG00000028762	VPS37C	vacuolar protein sorting 37 homolog C (S. cerevisiae)	ssc-miR-7136-5p
ENSSSCG00000013181	SERPING1	serpin peptidase inhibitor, clade G (C1 inhibitor), member 1	ssc-miR-7136-5p
ENSSSCG00000011831	APOD	apolipoprotein D	ssc-miR-7136-5p
ENSSSCG00000004678	DUOX2	dual oxidase 2	ssc-miR-7136-5p
ENSSSCG00000021145	AP1S1	adaptorrelated protein complex 1, sigma 1 subunit	ssc-miR-7136-5p
ENSSSCG00000023043	BCL2L13	BCL2like 13 (apoptosis facilitator)	ssc-miR-7136-5p
ENSSSCG00000005503	TLR4	tolllike receptor 4	ssc-miR-7136-5p
ENSSSCG00000028912	TRANK1	tetratricopeptide repeat and ankyrin repeat containing 1	ssc-miR-7136-5p
ENSSSCG00000016850	LIFR	leukemia inhibitory factor receptor alpha	ssc-miR-7136-5p
ENSSSCG00000024914	BF	complement factor B	ssc-miR-7136-5p
ENSSSCG00000028100	XPO1	exportin 1 (CRM1 homolog, yeast)	ssc-miR-7136-5p
ENSSSCG00000017869	ITGAE	integrin, alpha E (antigen CD103, human mucosal lymphocyte antigen 1; alpha polypeptide)	ssc-miR-7136-5p
ENSSSCG00000000007	TRMU	tRNA 5methylaminomethyl2thiouridylate methyltransferase	ssc-miR-214
ENSSSCG00000000063	POLR3H	polymerase (RNA) III (DNA directed) polypeptide H (22.9kD)	ssc-miR-214
ENSSSCG00000000091	APOBEC3H	apolipoprotein B mRNA editing enzyme, catalytic polypeptidelike 3H	ssc-miR-214
ENSSSCG00000023108	C22orf32	chromosome 22 open reading frame 32	ssc-miR-214
ENSSSCG00000000141	EIF3D	eukaryotic translation initiation factor 3, subunit D	ssc-miR-214
ENSSSCG00000000191	MLL2	myeloid/lymphoid or mixedlineage leukemia 2	ssc-miR-214
ENSSSCG00000000433	B4GALNT1	beta1,4Nacetylgalactosaminyl transferase 1	ssc-miR-214
ENSSSCG00000000553	TM7SF3	transmembrane 7 superfamily member 3	ssc-miR-214
ENSSSCG00000000680	GPR162	G proteincoupled receptor 162	ssc-miR-214
ENSSSCG00000000769	BID	BH3 interacting domain death agonist	ssc-miR-214
ENSSSCG00000000619	KIAA1467	KIAA1467	ssc-miR-214
ENSSSCG00000000798	TWF1	twinfilin, actinbinding protein, homolog 1 (Drosophila)	ssc-miR-214
ENSSSCG00000028869	CAND1	cullinassociated and neddylationdissociated 1	ssc-miR-214
ENSSSCG00000000545	KLHDC5	kelch domain containing 5	ssc-miR-214
ENSSSCG00000000554	FGFR1OP2	FGFR1 oncogene partner 2	ssc-miR-214
ENSSSCG00000027190	PEX26	peroxisomal biogenesis factor 26	ssc-miR-214
ENSSSCG00000001565	CDKN1A	cyclindependent kinase inhibitor 1A (p21, Cip1)	ssc-miR-214
ENSSSCG00000001569	C6ORF89	chromosome 6 open reading frame 89	ssc-miR-214
ENSSSCG00000000998	RPP40	ribonuclease P/MRP 40kDa subunit	ssc-miR-214
ENSSSCG00000001033	SLC35B3	solute carrier family 35, member B3	ssc-miR-214
ENSSSCG00000024510	CAND1	cullinassociated and neddylationdissociated 1	ssc-miR-214
ENSSSCG00000001209	ZSCAN12	zinc finger and SCAN domain containing 12	ssc-miR-214
ENSSSCG00000001242	GABBR1	gammaaminobutyric acid (GABA) B receptor, 1	ssc-miR-214
ENSSSCG00000001027	BMP6	bone morphogenetic protein 6	ssc-miR-214
ENSSSCG00000001094	C6ORF62	chromosome 6 open reading frame 62	ssc-miR-214
ENSSSCG00000001021	RREB1	ras responsive element binding protein 1	ssc-miR-214
ENSSSCG00000001079	E2F3	E2F transcription factor 3	ssc-miR-214
ENSSSCG00000000884	APAF1	apoptotic peptidase activating factor 1	ssc-miR-214
ENSSSCG00000002265	FAM174B	family with sequence similarity 174, member B	ssc-miR-214
ENSSSCG00000002648	CBFA2T3	corebinding factor, runt domain, alpha subunit 2; translocated to, 3	ssc-miR-214
ENSSSCG00000002008	DCAF11	DDB1 and CUL4 associated factor 11	ssc-miR-214
ENSSSCG00000003348	SSU72	SSU72 RNA polymerase II CTD phosphatase homolog (S. cerevisiae)	ssc-miR-214
ENSSSCG00000003428	MTHFR	methylenetetrahydrofolate reductase (NAD(P)H)	ssc-miR-214
ENSSSCG00000002525	TRAF3_TV1	TNF receptorassociated factor 3	ssc-miR-214
ENSSSCG00000002457	ITPK1	inositoltetrakisphosphate 1kinase	ssc-miR-214
ENSSSCG00000013387	CRSP2	cysteine-rich secretory protein 2	ssc-miR-320
ENSSSCG00000002461	BTBD7	BTB (POZ) domain containing 7	ssc-miR-214
ENSSSCG00000003339	CPSF3L	cleavage and polyadenylation specific factor 3like	ssc-miR-214
ENSSSCG00000003601	HCRTR1	hypocretin (orexin) receptor 1	ssc-miR-214
ENSSSCG00000002708	TMEM231	transmembrane protein 231	ssc-miR-214
ENSSSCG00000003106	AP2S1	adaptorrelated protein complex 2, sigma 1 subunit	ssc-miR-214
ENSSSCG00000002016	THTPA	thiamine triphosphatase	ssc-miR-214
ENSSSCG00000003134	GRWD1	glutamaterich WD repeat containing 1	ssc-miR-214
ENSSSCG00000003566	NUDC	nuclear distribution C homolog (A. nidulans)	ssc-miR-214
ENSSSCG00000001885	C15ORF39	chromosome 15 open reading frame 39	ssc-miR-214
ENSSSCG00000002861	NUDT19	nudix (nucleoside diphosphate linked moiety X)type motif 19	ssc-miR-214
ENSSSCG00000003434	MFN2	mitofusin 2	ssc-miR-214
ENSSSCG00000001871	HMG20A	high mobility group 20A	ssc-miR-214
ENSSSCG00000003602	PEF1	pentaEFhand domain containing 1	ssc-miR-214
ENSSSCG00000001984	KHNYN	KH and NYN domain containing	ssc-miR-214
ENSSSCG00000002277	SPTB	spectrin, beta, erythrocytic	ssc-miR-214
ENSSSCG00000003400	NMNAT1	nicotinamide nucleotide adenylyltransferase 1	ssc-miR-214
ENSSSCG00000003423	DRAXIN	dorsal inhibitory axon guidance protein	ssc-miR-214
ENSSSCG00000003302	TMEM86B	transmembrane protein 86B	ssc-miR-214
ENSSSCG00000002628	ICK	intestinal cell (MAKlike) kinase	ssc-miR-214
ENSSSCG00000001887	SCAMP5	secretory carrier membrane protein 5	ssc-miR-214
ENSSSCG00000003429	CLCN6	chloride channel, voltagesensitive 6	ssc-miR-214
ENSSSCG00000002370	KIAA0317	KIAA0317	ssc-miR-214
ENSSSCG00000002748	DHX38	DEAH (AspGluAlaHis) box polypeptide 38	ssc-miR-214
ENSSSCG00000003105	SLC1A5	solute carrier family 1 (neutral amino acid transporter), member 5	ssc-miR-214
ENSSSCG00000002880	ZNF792	zinc finger protein 792	ssc-miR-214
ENSSSCG00000002263	SLCO3A1	solute carrier organic anion transporter family, member 3A1	ssc-miR-214
ENSSSCG00000003329	ACAP3	ArfGAP with coiledcoil, ankyrin repeat and PH domains 3	ssc-miR-214
ENSSSCG00000002403	VIPAS39	VPS33B interacting protein, apicalbasolateral polarity regulator, spe39 homolog	ssc-miR-214
ENSSSCG00000002807	USB1	U6 snRNA biogenesis 1	ssc-miR-214
ENSSSCG00000003525	C1QC	complement component 1, q subcomponent, C chain	ssc-miR-214
ENSSSCG00000002432	KCNK13	potassium channel, subfamily K, member 13	ssc-miR-214
ENSSSCG00000003477	NECAP2	NECAP endocytosis associated 2	ssc-miR-214
ENSSSCG00000002822	AMFR	autocrine motility factor receptor, E3 ubiquitin protein ligase	ssc-miR-214
ENSSSCG00000002762	TERF2	telomeric repeat binding factor 2	ssc-miR-214
ENSSSCG00000002799	CNOT1	CCR4NOT transcription complex, subunit 1	ssc-miR-214
ENSSSCG00000001921	NEO1	neogenin 1	ssc-miR-214
ENSSSCG00000027750	PHF10	PHD finger protein 10	ssc-miR-214
ENSSSCG00000005912	GPAA1	glycosylphosphatidylinositol anchor attachment protein 1 homolog (yeast)	ssc-miR-214
ENSSSCG00000006163	PKIA	protein kinase (cAMPdependent, catalytic) inhibitor alpha	ssc-miR-214
ENSSSCG00000005904	VPS28	vacuolar protein sorting 28 homolog (S. cerevisiae)	ssc-miR-214
ENSSSCG00000006297	DPT	dermatopontin	ssc-miR-214
ENSSSCG00000004371	AIM1	absent in melanoma 1	ssc-miR-214
ENSSSCG00000006711	NBPF6	neuroblastoma breakpoint family, member 6	ssc-miR-214
ENSSSCG00000006307	RCSD1	RCSD domain containing 1	ssc-miR-214
ENSSSCG00000004090	ZBTB2	zinc finger and BTB domain containing 2	ssc-miR-214
ENSSSCG00000006151	SNX16	sorting nexin 16	ssc-miR-214
ENSSSCG00000005711	NUP214	nucleoporin 214kDa	ssc-miR-214
ENSSSCG00000027182	MGA	MAX gene associated	ssc-miR-214
ENSSSCG00000004870	CNDP2	CNDP dipeptidase 2 (metallopeptidase M20 family)	ssc-miR-214
ENSSSCG00000006092	C8ORF37	chromosome 8 open reading frame 37	ssc-miR-214
ENSSSCG00000004533	RAB27B	RAB27B, member RAS oncogene family	ssc-miR-214
ENSSSCG00000006543	ADAR	adenosine deaminase, RNAspecific	ssc-miR-214
ENSSSCG00000004383	OSTM1	osteopetrosis associated transmembrane protein 1	ssc-miR-214
ENSSSCG00000005762	KCNT1	potassium channel, subfamily T, member 1	ssc-miR-214
ENSSSCG00000003909	PIK3R3	phosphoinositide3kinase, regulatory subunit 3 (gamma)	ssc-miR-214
ENSSSCG00000004630	SCG3	secretogranin III	ssc-miR-214
ENSSSCG00000006552	HAX1	HCLS1 associated protein X1	ssc-miR-214
ENSSSCG00000006393	KCNJ9	potassium inwardlyrectifying channel, subfamily J, member 9	ssc-miR-214
ENSSSCG00000006155	ZBTB10	zinc finger and BTB domain containing 10	ssc-miR-214
ENSSSCG00000004726	LRRC57	leucine rich repeat containing 57	ssc-miR-214
ENSSSCG00000004884	TMX3	thioredoxinrelated transmembrane protein 3	ssc-miR-214
ENSSSCG00000004192	CTGF	connective tissue growth factor	ssc-miR-214
ENSSSCG00000004221	HINT3	histidine triad nucleotide binding protein 3	ssc-miR-214
ENSSSCG00000005609	GARNL3	GTPase activating Rap/RanGAP domainlike 3	ssc-miR-214
ENSSSCG00000004550	OAZ2	ornithine decarboxylase antizyme 2	ssc-miR-214
ENSSSCG00000005636	SLC25A25	solute carrier family 25 (mitochondrial carrier; phosphate carrier), member 25	ssc-miR-214
ENSSSCG00000005670	DOLPP1	dolichyl pyrophosphate phosphatase 1	ssc-miR-214
ENSSSCG00000004934	DPP8	dipeptidylpeptidase 8	ssc-miR-214
ENSSSCG00000004603	RFX7	regulatory factor X, 7	ssc-miR-214
ENSSSCG00000005669	FAM73B	family with sequence similarity 73, member B	ssc-miR-214
ENSSSCG00000006625	RFX5	regulatory factor X, 5 (influences HLA class II expression)	ssc-miR-214
ENSSSCG00000005227	KIAA0020	KIAA0020	ssc-miR-214
ENSSSCG00000006648	CTSS	cathepsin S	ssc-miR-214
ENSSSCG00000005706	ABL1	cabl oncogene 1, nonreceptor tyrosine kinase	ssc-miR-214
ENSSSCG00000005532	MRRF	mitochondrial ribosome recycling factor	ssc-miR-214
ENSSSCG00000005842	TMEM141	transmembrane protein 141	ssc-miR-214
ENSSSCG00000006318	TADA1	transcriptional adaptor 1	ssc-miR-214
ENSSSCG00000004262	KPNA5	karyopherin alpha 5 (importin alpha 6)	ssc-miR-214
ENSSSCG00000004612	RAB27A	RAB27A, member RAS oncogene family	ssc-miR-214
ENSSSCG00000003811	ROR1	receptor tyrosine kinaselike orphan receptor 1	ssc-miR-214
ENSSSCG00000004040	SLC22A2	solute carrier family 22 (organic cation transporter), member 2	ssc-miR-214
ENSSSCG00000005208	KIAA1432	KIAA1432	ssc-miR-214
ENSSSCG00000004206	ARHGAP18	Rho GTPase activating protein 18	ssc-miR-214
ENSSSCG00000005614	FAM129B	family with sequence similarity 129, member B	ssc-miR-214
ENSSSCG00000006859	DPH5	DPH5 homolog (S. cerevisiae)	ssc-miR-214
ENSSSCG00000005249	FAM189A2	family with sequence similarity 189, member A2	ssc-miR-214
ENSSSCG00000005743	VAV2	vav 2 guanine nucleotide exchange factor	ssc-miR-214
ENSSSCG00000005113	PPP2R5E	protein phosphatase 2, regulatory subunit B', epsilon isoform	ssc-miR-214
ENSSSCG00000030155	PHF10	PHD finger protein 10	ssc-miR-214
ENSSSCG00000006261	TCEA1	transcription elongation factor A (SII), 1	ssc-miR-214
ENSSSCG00000005381	COL15A1	collagen, type XV, alpha 1	ssc-miR-214
ENSSSCG00000005431	HDAC9	histone deacetylase 9	ssc-miR-214
ENSSSCG00000005631	FAM102A	family with sequence similarity 102, member A	ssc-miR-214
ENSSSCG00000006166	NDUFB8	NADH dehydrogenase (ubiquinone) 1 beta subcomplex, 8, 19kDa	ssc-miR-214
ENSSSCG00000004779	PLCB2	phospholipase C, beta 2	ssc-miR-214
ENSSSCG00000003891	CYP4A11	cytochrome P450, family 4, subfamily A, polypeptide 11	ssc-miR-214
ENSSSCG00000004661	MYEF2	myelin expression factor 2	ssc-miR-214
ENSSSCG00000006508	ASH1L	ash1 (absent, small, or homeotic)like (Drosophila)	ssc-miR-214
ENSSSCG00000005297	DNAJB5	DnaJ (Hsp40) homolog, subfamily B, member 5	ssc-miR-214
ENSSSCG00000005596	ARPC5L	actin related protein 2/3 complex, subunit 5like	ssc-miR-214
ENSSSCG00000006218	PDE7A	phosphodiesterase 7A	ssc-miR-214
ENSSSCG00000006840	WDR47	WD repeat domain 47	ssc-miR-214
ENSSSCG00000009263	CSN1S2	pre-alpha S2b casein (AA -15 to 167)	ssc-miR-206
ENSSSCG00000006065	ANKRD46	ankyrin repeat domain 46	ssc-miR-214
ENSSSCG00000005654	SPTAN1	spectrin, alpha, nonerythrocytic 1	ssc-miR-214
ENSSSCG00000005533	PTGS1	prostaglandinendoperoxide synthase 1 (prostaglandin G/H synthase and cyclooxygenase)	ssc-miR-214
ENSSSCG00000010520	MMS19	MMS19 nucleotide excision repair homolog (S. cerevisiae)	ssc-miR-214
ENSSSCG00000007577	AP5Z1	adaptorrelated protein complex 5, zeta 1 subunit	ssc-miR-214
ENSSSCG00000009366	STOML3	stomatin (EPB72)like 3	ssc-miR-214
ENSSSCG00000010274	SGPL1	sphingosine1phosphate lyase 1	ssc-miR-214
ENSSSCG00000010311	CAMK2G	calcium/calmodulindependent protein kinase II gamma	ssc-miR-214
ENSSSCG00000010534	HPS1	HermanskyPudlak syndrome 1	ssc-miR-214
ENSSSCG00000009545	COL4A2	collagen, type IV, alpha 2	ssc-miR-214
ENSSSCG00000013001	MRPL49	mitochondrial ribosomal protein L49	ssc-miR-214
ENSSSCG00000010313	VCL	vinculin	ssc-miR-214
ENSSSCG00000011079	PIP4K2A	phosphatidylinositol5phosphate 4kinase, type II, alpha	ssc-miR-214
ENSSSCG00000009931	MVK	mevalonate kinase	ssc-miR-214
ENSSSCG00000009305	GTF3A	general transcription factor IIIA	ssc-miR-214
ENSSSCG00000011402	HYAL3	hyaluronoglucosaminidase 3	ssc-miR-214
ENSSSCG00000011162	LARP4B	La ribonucleoprotein domain family, member 4B	ssc-miR-214
ENSSSCG00000010316	KAT6B	K(lysine) acetyltransferase 6B	ssc-miR-214
ENSSSCG00000009934	KCTD10	potassium channel tetramerisation domain containing 10	ssc-miR-214
ENSSSCG00000013045	OTUB1	OTU domain, ubiquitin aldehyde binding 1	ssc-miR-214
ENSSSCG00000010450	LIPA	lipase A, lysosomal acid, cholesterol esterase	ssc-miR-214
ENSSSCG00000010210	SLC16A9	solute carrier family 16, member 9 (monocarboxylic acid transporter 9)	ssc-miR-214
ENSSSCG00000011775	KLHL24	kelchlike 24 (Drosophila)	ssc-miR-214
ENSSSCG00000012713	ATP11C	ATPase, class VI, type 11C	ssc-miR-214
ENSSSCG00000009745	GPR133	G proteincoupled receptor 133	ssc-miR-214
ENSSSCG00000007395	SYS1	SYS1 Golgilocalized integral membrane protein homolog (S. cerevisiae)	ssc-miR-214
ENSSSCG00000008487	ATL2	atlastin GTPase 2	ssc-miR-214
ENSSSCG00000008443	EPAS1	endothelial PAS domain protein 1	ssc-miR-214
ENSSSCG00000011107	CCNY	cyclin Y	ssc-miR-214
ENSSSCG00000012633	IL13RA1	interleukin 13 receptor, alpha 1	ssc-miR-214
ENSSSCG00000009729	ZNF84	zinc finger protein 84	ssc-miR-214
ENSSSCG00000009876	DDX54	DEAD (AspGluAlaAsp) box polypeptide 54	ssc-miR-214
ENSSSCG00000009145	OSTC	oligosaccharyltransferase complex subunit	ssc-miR-214
ENSSSCG00000009626	SORBS3	sorbin and SH3 domain containing 3	ssc-miR-214
ENSSSCG00000010332	PLAC9	placentaspecific 9	ssc-miR-214
ENSSSCG00000012077	MX1	myxovirus (influenza virus) resistance 1, interferoninducible protein p78 (mouse)	ssc-miR-214
ENSSSCG00000008974	SDAD1	SDA1 domain containing 1	ssc-miR-214
ENSSSCG00000010306	SEC24C	SEC24 family, member C (S. cerevisiae)	ssc-miR-214
ENSSSCG00000011582	CAND2	cullinassociated and neddylationdissociated 2 (putative)	ssc-miR-214
ENSSSCG00000010016	MORC2	MORC family CWtype zinc finger 2	ssc-miR-214
ENSSSCG00000012966	C11ORF68	chromosome 11 open reading frame 68	ssc-miR-214
ENSSSCG00000011355	COL7A1	collagen, type VII, alpha 1	ssc-miR-214
ENSSSCG00000012434	ATRX	alpha thalassemia/mental retardation syndrome Xlinked	ssc-miR-214
ENSSSCG00000010512	SLIT1	slit homolog 1 (Drosophila)	ssc-miR-214
ENSSSCG00000012649	SMARCA1	SWI/SNF related, matrix associated, actin dependent regulator of chromatin, subfamily a, member 1	ssc-miR-214
ENSSSCG00000009794	MLXIP	MLX interacting protein	ssc-miR-214
ENSSSCG00000011845	PCYT1A	phosphate cytidylyltransferase 1, choline, alpha	ssc-miR-214
ENSSSCG00000009170	BANK1	Bcell scaffold protein with ankyrin repeats 1	ssc-miR-214
ENSSSCG00000007647	C7ORF43	chromosome 7 open reading frame 43	ssc-miR-214
ENSSSCG00000012771	SLC6A8	solute carrier family 6 (neurotransmitter transporter, creatine), member 8	ssc-miR-214
ENSSSCG00000011917	NAA50	N(alpha)acetyltransferase 50, NatE catalytic subunit	ssc-miR-214
ENSSSCG00000009771	DDX55	DEAD (AspGluAlaAsp) box polypeptide 55	ssc-miR-214
ENSSSCG00000009319	PAN3	PAN3 poly(A) specific ribonuclease subunit homolog (S. cerevisiae)	ssc-miR-214
ENSSSCG00000009693	XKR6	XK, Kell blood group complex subunitrelated family, member 6	ssc-miR-214
ENSSSCG00000010133	ARVCF	armadillo repeat gene deleted in velocardiofacial syndrome	ssc-miR-214
ENSSSCG00000008207	RPIA	ribose 5phosphate isomerase A	ssc-miR-214
ENSSSCG00000007469	PTP1B	protein tyrosine phosphatase, nonreceptor type 1	ssc-miR-214
ENSSSCG00000010830	HLX	H2.0like homeobox	ssc-miR-214
ENSSSCG00000007422	DNTTIP1	deoxynucleotidyltransferase, terminal, interacting protein 1	ssc-miR-214
ENSSSCG00000007992	PIGQ	phosphatidylinositol glycan anchor biosynthesis, class Q	ssc-miR-214
ENSSSCG00000008300	STAMBP	STAM binding protein	ssc-miR-214
ENSSSCG00000010259	TYSND1	trypsin domain containing 1	ssc-miR-214
ENSSSCG00000008016	MRPS34	mitochondrial ribosomal protein S34	ssc-miR-214
ENSSSCG00000013064	EEF1G	eukaryotic translation elongation factor 1 gamma	ssc-miR-214
ENSSSCG00000010571	C10ORF76	chromosome 10 open reading frame 76	ssc-miR-214
ENSSSCG00000013105	CCDC86	prostaglandin D2 receptor 2	ssc-miR-214
ENSSSCG00000009492	GPR180	G proteincoupled receptor 180	ssc-miR-214
ENSSSCG00000009513	SLC15A1	solute carrier family 15 (oligopeptide transporter), member 1	ssc-miR-214
ENSSSCG00000009879	TPCN1	two pore segment channel 1	ssc-miR-214
ENSSSCG00000010496	TCTN3	tectonic family member 3	ssc-miR-214
ENSSSCG00000008831	DCUN1D4	DCN1, defective in cullin neddylation 1, domain containing 4 (S. cerevisiae)	ssc-miR-214
ENSSSCG00000012880	CPT1A	carnitine palmitoyltransferase 1A (liver)	ssc-miR-214
ENSSSCG00000009836	ACAD10	acylCoA dehydrogenase family, member 10	ssc-miR-214
ENSSSCG00000009075	MFSD8	major facilitator superfamily domain containing 8	ssc-miR-214
ENSSSCG00000007253	MAPRE1	microtubuleassociated protein, RP/EB family, member 1	ssc-miR-214
ENSSSCG00000010009	GAL3ST1	galactose3Osulfotransferase 1	ssc-miR-214
ENSSSCG00000009739	NOC4L	nucleolar complex associated 4 homolog (S. cerevisiae)	ssc-miR-214
ENSSSCG00000008226	POLR1A	polymerase (RNA) I polypeptide A, 194kDa	ssc-miR-214
ENSSSCG00000010267	LRRC20	leucine rich repeat containing 20	ssc-miR-214
ENSSSCG00000009938	UNG	uracilDNA glycosylase	ssc-miR-214
ENSSSCG00000012967	FOSL1	FOSlike antigen 1	ssc-miR-214
ENSSSCG00000012650	OCRL	oculocerebrorenal syndrome of Lowe	ssc-miR-214
ENSSSCG00000010570	KCNIP2	Kv channel interacting protein 2	ssc-miR-214
ENSSSCG00000013079	DAGLA	diacylglycerol lipase, alpha	ssc-miR-214
ENSSSCG00000007878	PARN	poly(A)specific ribonuclease	ssc-miR-214
ENSSSCG00000010732	FAM53B	family with sequence similarity 53, member B	ssc-miR-214
ENSSSCG00000010984	KIF24	kinesin family member 24	ssc-miR-214
ENSSSCG00000009840	PRKAB1	protein kinase, AMPactivated, beta 1 noncatalytic subunit	ssc-miR-214
ENSSSCG00000009946	SART3	squamous cell carcinoma antigen recognized by T cells 3	ssc-miR-214
ENSSSCG00000008038	SLC9A3R2	solute carrier family 9, subfamily A (NHE3, cation proton antiporter 3), member 3 regulator 2	ssc-miR-214
ENSSSCG00000011555	RPUSD3	RNA pseudouridylate synthase domain containing 3	ssc-miR-214
ENSSSCG00000011251	MYD88	myeloid differentiation primary response gene (88)	ssc-miR-214
ENSSSCG00000010276	UNC5B	unc5 homolog B (C. elegans)	ssc-miR-214
ENSSSCG00000023135	TMEM18	transmembrane protein 18	ssc-miR-214
ENSSSCG00000009817	P2X7R	purinergic receptor P2X, ligandgated ion channel, 7	ssc-miR-214
ENSSSCG00000009759	SCARB1	scavenger receptor class B, member 1	ssc-miR-214
ENSSSCG00000011870	PDIA5	protein disulfide isomerase family A, member 5	ssc-miR-214
ENSSSCG00000009994	MTMR3	myotubularin related protein 3	ssc-miR-214
ENSSSCG00000007622	ATP5J2PTCD1	ATP5J2PTCD1 readthrough	ssc-miR-214
ENSSSCG00000010926	SYT2	synaptotagmin II	ssc-miR-214
ENSSSCG00000007944	CORO7	coronin 7	ssc-miR-214
ENSSSCG00000007168	PCED1A	PCesterase domain containing 1A	ssc-miR-214
ENSSSCG00000008559	TMEM214	transmembrane protein 214	ssc-miR-214
ENSSSCG00000008503	FEZ2	fasciculation and elongation protein zeta 2 (zygin II)	ssc-miR-214
ENSSSCG00000009512	FARP1	FERM, RhoGEF (ARHGEF) and pleckstrin domain protein 1 (chondrocytederived)	ssc-miR-214
ENSSSCG00000011358	TREX1	three prime repair exonuclease 1	ssc-miR-214
ENSSSCG00000021138	CEP250	centrosomal protein 250kDa	ssc-miR-214
ENSSSCG00000012817	FUNDC2	FUN14 domain containing 2	ssc-miR-214
ENSSSCG00000010477	CEP55	centrosomal protein 55kDa	ssc-miR-214
ENSSSCG00000007540	CABLES2	Cdk5 and Abl enzyme substrate 2	ssc-miR-214
ENSSSCG00000007311	PHF20	PHD finger protein 20	ssc-miR-214
ENSSSCG00000011540	SETD5	SET domain containing 5	ssc-miR-214
ENSSSCG00000010935	SLC35D2	solute carrier family 35, member D2	ssc-miR-214
ENSSSCG00000007973	IL9R	interleukin 9 receptor	ssc-miR-214
ENSSSCG00000007504	RNPC1	RNA binding motif protein 38	ssc-miR-214
ENSSSCG00000011646	KY	kyphoscoliosis peptidase	ssc-miR-214
ENSSSCG00000007248	ASXL1	additional sex combs like 1 (Drosophila)	ssc-miR-214
ENSSSCG00000011498	SLC25A26	solute carrier family 25 (Sadenosylmethionine carrier), member 26	ssc-miR-214
ENSSSCG00000012175	CXORF58	chromosome X open reading frame 58	ssc-miR-320
ENSSSCG00000007151	CDC25B	cell division cycle 25 homolog B (S. pombe)	ssc-miR-214
ENSSSCG00000009511	STK24	serine/threonine kinase 24	ssc-miR-214
ENSSSCG00000012970	CTSW	cathepsin W	ssc-miR-214
ENSSSCG00000010310	NDST2	Ndeacetylase/Nsulfotransferase (heparan glucosaminyl) 2	ssc-miR-214
ENSSSCG00000008724	ACOX3	acylCoA oxidase 3, pristanoyl	ssc-miR-214
ENSSSCG00000007140	SMOX	spermine oxidase	ssc-miR-214
ENSSSCG00000008697	HTT	huntingtin	ssc-miR-214
ENSSSCG00000008873	FAM198B	family with sequence similarity 198, member B	ssc-miR-214
ENSSSCG00000011670	ACPL2	acid phosphataselike 2	ssc-miR-214
ENSSSCG00000007925	NAGPA	Nacetylglucosamine1phosphodiester alphaNacetylglucosaminidase	ssc-miR-214
ENSSSCG00000007763	BCKDK	branched chain ketoacid dehydrogenase kinase	ssc-miR-214
ENSSSCG00000009988	NIPSNAP1	nipsnap homolog 1 (C. elegans)	ssc-miR-214
ENSSSCG00000009933	UBE3B	ubiquitin protein ligase E3B	ssc-miR-214
ENSSSCG00000011765	USP13	ubiquitin specific peptidase 13 (isopeptidase T3)	ssc-miR-214
ENSSSCG00000012102	TBL1Y	transducin (beta)like 1Xlinked	ssc-miR-214
ENSSSCG00000008995	LRAT	lecithin retinol acyltransferase (phosphatidylcholineretinol Oacyltransferase)	ssc-miR-214
ENSSSCG00000007383	TOMM34	translocase of outer mitochondrial membrane 34	ssc-miR-214
ENSSSCG00000009940	USP30	ubiquitin specific peptidase 30	ssc-miR-214
ENSSSCG00000010756	MGMT	O6methylguanineDNA methyltransferase	ssc-miR-214
ENSSSCG00000024164	TMEM18	transmembrane protein 18	ssc-miR-214
ENSSSCG00000011849	TNK2	tyrosine kinase, nonreceptor, 2	ssc-miR-214
ENSSSCG00000008762	STIM2	stromal interaction molecule 2	ssc-miR-214
ENSSSCG00000007465	B4GALT5	UDPGal:betaGlcNAc beta 1,4 galactosyltransferase, polypeptide 5	ssc-miR-214
ENSSSCG00000011929	SLC35A5	solute carrier family 35, member A5	ssc-miR-214
ENSSSCG00000011274	CTNNB1	catenin (cadherinassociated protein), beta 1, 88kDa	ssc-miR-214
ENSSSCG00000012329	PHF8	PHD finger protein 8	ssc-miR-214
ENSSSCG00000007477	NFATC2	nuclear factor of activated Tcells, cytoplasmic, calcineurindependent 2	ssc-miR-214
ENSSSCG00000012288	CCDC120	coiledcoil domain containing 120	ssc-miR-214
ENSSSCG00000011543	LHFPL4	lipoma HMGIC fusion partnerlike 4	ssc-miR-214
ENSSSCG00000009176	LAMTOR3	late endosomal/lysosomal adaptor, MAPK and MTOR activator 3	ssc-miR-214
ENSSSCG00000011280	VPAC1	vasoactive intestinal peptide receptor 1	ssc-miR-214
ENSSSCG00000007484	ZNF217	zinc finger protein 217	ssc-miR-214
ENSSSCG00000007839	EEF2K	eukaryotic elongation factor2 kinase	ssc-miR-214
ENSSSCG00000006927	PKN2	protein kinase N2	ssc-miR-214
ENSSSCG00000008293	DGUOK	deoxyguanosine kinase	ssc-miR-214
ENSSSCG00000013052	RTN3	reticulon 3	ssc-miR-214
ENSSSCG00000012744	CD99L2	CD99 moleculelike 2	ssc-miR-214
ENSSSCG00000027665	SIRPB1	signalregulatory protein alpha	ssc-miR-214
ENSSSCG00000013836	WIZ	widely interspaced zinc finger motifs	ssc-miR-214
ENSSSCG00000013223	NUP160	nucleoporin 160kDa	ssc-miR-214
ENSSSCG00000023046	TTC33	tetratricopeptide repeat domain 33	ssc-miR-214
ENSSSCG00000017094	MARCH6	membraneassociated ring finger (C3HC4) 6, E3 ubiquitin protein ligase	ssc-miR-214
ENSSSCG00000013583	CAMSAP3	calmodulin regulated spectrinassociated protein family, member 3	ssc-miR-214
ENSSSCG00000022754	SLC39A3	solute carrier family 39 (zinc transporter), member 3	ssc-miR-214
ENSSSCG00000017170	MGAT5B	mannosyl (alpha1,6)glycoprotein beta1,6Nacetylglucosaminyltransferase, isozyme B	ssc-miR-214
ENSSSCG00000015239	BARX2	BARX homeobox 2	ssc-miR-214
ENSSSCG00000013572	PNPLA6	patatinlike phospholipase domain containing 6	ssc-miR-214
ENSSSCG00000014792	STIM1	stromal interaction molecule 1	ssc-miR-214
ENSSSCG00000017300	MRC2	mannose receptor, C type 2	ssc-miR-214
ENSSSCG00000017806	RNMTL1	RNA methyltransferase like 1	ssc-miR-214
ENSSSCG00000015796	PDLIM3	PDZ and LIM domain 3	ssc-miR-214
ENSSSCG00000024213	UGT2B17	UDP glucuronosyltransferase 2 family, polypeptide B17	ssc-miR-214
ENSSSCG00000016855	FYB	FYN binding protein	ssc-miR-214
ENSSSCG00000017983	PER1	period homolog 1 (Drosophila)	ssc-miR-214
ENSSSCG00000016746	NPC1L1	NPC1 (NiemannPick disease, type C1, gene)like 1	ssc-miR-214
ENSSSCG00000027882	C1ORF115	chromosome 1 open reading frame 115	ssc-miR-214
ENSSSCG00000027374	C1ORF50	chromosome 1 open reading frame 50	ssc-miR-214
ENSSSCG00000016512	ZAP	zinc finger CCCHtype, antiviral 1	ssc-miR-214
ENSSSCG00000016836	NADKD1	NAD kinase domain containing 1	ssc-miR-214
ENSSSCG00000017273	PSMD12	proteasome (prosome, macropain) 26S subunit, nonATPase, 12	ssc-miR-214
ENSSSCG00000023229	ETV5	ets variant 5	ssc-miR-214
ENSSSCG00000016721	DBNL	drebrinlike	ssc-miR-214
ENSSSCG00000013371	SAAL1	serum amyloid Alike 1	ssc-miR-214
ENSSSCG00000015091	MPZL2	myelin protein zerolike 2	ssc-miR-214
ENSSSCG00000016902	GZMA	granzyme A (granzyme 1, cytotoxic Tlymphocyteassociated serine esterase 3)	ssc-miR-214
ENSSSCG00000017311	MAPT	microtubuleassociated protein tau	ssc-miR-214
ENSSSCG00000015832	MAK16	MAK16 homolog (S. cerevisiae)	ssc-miR-214
ENSSSCG00000021144	SART3	squamous cell carcinoma antigen recognized by T cells 3	ssc-miR-214
ENSSSCG00000013766	IL27RA	interleukin 27 receptor, alpha	ssc-miR-214
ENSSSCG00000013269	MAPK8IP1	mitogenactivated protein kinase 8 interacting protein 1	ssc-miR-214
ENSSSCG00000017626	SRSF1	serine/argininerich splicing factor 1	ssc-miR-214
ENSSSCG00000015647	RASSF5	Ras association (RalGDS/AF6) domain family member 5	ssc-miR-214
ENSSSCG00000016684	SCRN1	secernin 1	ssc-miR-214
ENSSSCG00000013360	TMEM86A	transmembrane protein 86A	ssc-miR-214
ENSSSCG00000014293	FSTL4	follistatinlike 4	ssc-miR-214
ENSSSCG00000013614	CNN1	calponin 1, basic, smooth muscle	ssc-miR-214
ENSSSCG00000016451	GIMAP1	GTPase, IMAP family member 1	ssc-miR-214
ENSSSCG00000016745	DDX56	DEAD (AspGluAlaAsp) box helicase 56	ssc-miR-214
ENSSSCG00000022806	LIN7C	lin7 homolog C (C. elegans)	ssc-miR-214
ENSSSCG00000017358	SLC4A1	solute carrier family 4, anion exchanger, member 1 (erythrocyte membrane protein band 3, Diego blood group)	ssc-miR-214
ENSSSCG00000003553	FAM54B	family with sequence similarity 54, member B	ssc-miR-101
ENSSSCG00000016763	GLI3	GLI family zinc finger 3	ssc-miR-214
ENSSSCG00000014250	C5orf63	chromosome 5 open reading frame 63	ssc-miR-214
ENSSSCG00000016349	NDUFA10	NADH dehydrogenase (ubiquinone) 1 alpha subcomplex, 10, 42kDa	ssc-miR-214
ENSSSCG00000028172	FAM78A	family with sequence similarity 78, member A	ssc-miR-214
ENSSSCG00000013656	MRPL4	mitochondrial ribosomal protein L4	ssc-miR-214
ENSSSCG00000016772	VPS41	vacuolar protein sorting 41 homolog (S. cerevisiae)	ssc-miR-214
ENSSSCG00000014223	COMMD10	COMM domain containing 10	ssc-miR-214
ENSSSCG00000015650	MAPKAPK2	mitogenactivated protein kinaseactivated protein kinase 2	ssc-miR-214
ENSSSCG00000016364	GPC1	glypican 1	ssc-miR-214
ENSSSCG00000020853	BTBD3	BTB (POZ) domain containing 3	ssc-miR-214
ENSSSCG00000017219	C17ORF28	HID1 domain containing	ssc-miR-214
ENSSSCG00000017812	VPS53	vacuolar protein sorting 53 homolog (S. cerevisiae)	ssc-miR-214
ENSSSCG00000016863	OXCT1	3oxoacid CoA transferase 1	ssc-miR-214
ENSSSCG00000023197	RABGAP1	RAB GTPase activating protein 1	ssc-miR-214
ENSSSCG00000015099	BCL9L	Bcell CLL/lymphoma 9like	ssc-miR-214
ENSSSCG00000027545	GZMA	granzyme A (granzyme 1, cytotoxic Tlymphocyteassociated serine esterase 3)	ssc-miR-214
ENSSSCG00000025021	MALL	mal, Tcell differentiation proteinlike	ssc-miR-214
ENSSSCG00000020666	EHD4	EHdomain containing 4	ssc-miR-214
ENSSSCG00000026196	FAM13A	family with sequence similarity 13, member A	ssc-miR-214
ENSSSCG00000015945	METTL8	methyltransferase like 8	ssc-miR-214
ENSSSCG00000013414	ARID3A	AT rich interactive domain 3A (BRIGHTlike)	ssc-miR-214
ENSSSCG00000015200	ESAM	endothelial cell adhesion molecule	ssc-miR-214
ENSSSCG00000014119	SERINC5	serine incorporator 5	ssc-miR-214
ENSSSCG00000017510	CACNLB1	calcium channel, voltagedependent, beta 1 subunit	ssc-miR-214
ENSSSCG00000025284	COQ9	coenzyme Q9 homolog (S. cerevisiae)	ssc-miR-214
ENSSSCG00000028491	SRP9	signal recognition particle 9kDa	ssc-miR-214
ENSSSCG00000014292	HSPA4	heat shock 70kDa protein 4	ssc-miR-214
ENSSSCG00000027256	CNIH	cornichon homolog (Drosophila)	ssc-miR-214
ENSSSCG00000015034	SDHD	succinate dehydrogenase complex, subunit D, integral membrane protein	ssc-miR-214
ENSSSCG00000017165	USP36	ubiquitin specific peptidase 36	ssc-miR-214
ENSSSCG00000009564	FAM70B	family with sequence similarity 70, member B	ssc-miR-214
ENSSSCG00000017745	UTP6	UTP6, small subunit (SSU) processome component, homolog (yeast)	ssc-miR-214
ENSSSCG00000026113	ZBTB20	zinc finger and BTB domain containing 20	ssc-miR-214
ENSSSCG00000017707	TAF15	TAF15 RNA polymerase II, TATA box binding protein (TBP)associated factor, 68kDa	ssc-miR-214
ENSSSCG00000015250	ADAMTS15	ADAM metallopeptidase with thrombospondin type 1 motif, 15	ssc-miR-214
ENSSSCG00000017039	TTC1	tetratricopeptide repeat domain 1	ssc-miR-214
ENSSSCG00000016532	WDR91	WD repeat domain 91	ssc-miR-214
ENSSSCG00000026714	TAF9B	TAF9B RNA polymerase II, TATA box binding protein (TBP)associated factor, 31kDa	ssc-miR-214
ENSSSCG00000017623	VEZF1	vascular endothelial zinc finger 1	ssc-miR-214
ENSSSCG00000015129	ARHGEF12	Rho guanine nucleotide exchange factor (GEF) 12	ssc-miR-214
ENSSSCG00000015673	KYNU	kynureninase	ssc-miR-214
ENSSSCG00000017700	CCL3L1	chemokine (CC motif) ligand 3like 1	ssc-miR-214
ENSSSCG00000014113	HOMER1	homer homolog 1 (Drosophila)	ssc-miR-214
ENSSSCG00000018032	TRPV2	transient receptor potential cation channel, subfamily V, member 2	ssc-miR-214
ENSSSCG00000016207	FAM134A	family with sequence similarity 134, member A	ssc-miR-214
ENSSSCG00000017104	NSUN2	NOP2/Sun RNA methyltransferase family, member 2	ssc-miR-214
ENSSSCG00000015842	PPP2CB	protein phosphatase 2, catalytic subunit, beta isozyme	ssc-miR-214
ENSSSCG00000013661	EIF3G	eukaryotic translation initiation factor 3, subunit G	ssc-miR-214
ENSSSCG00000016794	MYO10	myosin X	ssc-miR-214
ENSSSCG00000014014	TBC1D9B	TBC1 domain family, member 9B (with GRAM domain)	ssc-miR-214
ENSSSCG00000016539	AKR1B1	aldoketo reductase family 1, member B1 (aldose reductase)	ssc-miR-214
ENSSSCG00000017810	CT120	family with sequence similarity 57, member A	ssc-miR-214
ENSSSCG00000015834	RNF122	ring finger protein 122	ssc-miR-214
ENSSSCG00000013644	FLJ12949	KRI1 homolog (S. cerevisiae)	ssc-miR-214
ENSSSCG00000017799	CPD	carboxypeptidase D	ssc-miR-214
ENSSSCG00000015111	C2CD2L	C2CD2like	ssc-miR-214
ENSSSCG00000014795	ART1	ADPribosyltransferase 1	ssc-miR-214
ENSSSCG00000028089	SPG11	spastic paraplegia 11 (autosomal recessive)	ssc-miR-214
ENSSSCG00000021521	ERF	Ets2 repressor factor	ssc-miR-214
ENSSSCG00000026761	CCT8	chaperonin containing TCP1, subunit 8 (theta)	ssc-miR-214
ENSSSCG00000016925	PLK2	pololike kinase 2	ssc-miR-214
ENSSSCG00000013886	B3GNT3	UDPGlcNAc:betaGal beta1,3Nacetylglucosaminyltransferase 3	ssc-miR-214
ENSSSCG00000016191	ZNF142	zinc finger protein 142	ssc-miR-214
ENSSSCG00000014557	RIC8A	resistance to inhibitors of cholinesterase 8 homolog A (C. elegans)	ssc-miR-214
ENSSSCG00000024991	KLHL5	kelchlike 5 (Drosophila)	ssc-miR-214
ENSSSCG00000013894	IL12RB1	interleukin 12 receptor, beta 1	ssc-miR-214
ENSSSCG00000013304	NAT10	Nacetyltransferase 10 (GCN5related)	ssc-miR-214
ENSSSCG00000023974	PHF21A	PHD finger protein 21A	ssc-miR-214
ENSSSCG00000017775	TRAF4	TNF receptorassociated factor 4	ssc-miR-214
ENSSSCG00000013728	ASNA1	arsA arsenite transporter, ATPbinding, homolog 1 (bacterial)	ssc-miR-214
ENSSSCG00000013421	PTBP1	polypyrimidine tract binding protein 1	ssc-miR-214
ENSSSCG00000022850	RHBDL3	rhomboid, veinletlike 3 (Drosophila)	ssc-miR-214
ENSSSCG00000022955	POLR2B	polymerase (RNA) II (DNA directed) polypeptide B, 140kDa	ssc-miR-214
ENSSSCG00000017924	PELP1	proline, glutamate and leucine rich protein 1	ssc-miR-214
ENSSSCG00000015315	RBM48	RNA binding motif protein 48	ssc-miR-214
ENSSSCG00000002032	SLC7A8	solute carrier family 7 (amino acid transporter light chain, L system), member 8	ssc-miR-214
ENSSSCG00000028154	SLC7A3	solute carrier family 7 (cationic amino acid transporter, y+ system), member 3	ssc-miR-214
ENSSSCG00000026590	FAM203A	family with sequence similarity 203, member A	ssc-miR-214
ENSSSCG00000026205	PARK2	parkinson protein 2, E3 ubiquitin protein ligase (parkin)	ssc-miR-214
ENSSSCG00000028381	FLYWCH1	FLYWCHtype zinc finger 1	ssc-miR-214
ENSSSCG00000029788	RPUSD4	RNA pseudouridylate synthase domain containing 4	ssc-miR-214
ENSSSCG00000030404	PAPD5	PAP associated domain containing 5	ssc-miR-214
ENSSSCG00000024059	VAT1	vesicle amine transport protein 1 homolog (T. californica)	ssc-miR-214
ENSSSCG00000022112	DOCK9	dedicator of cytokinesis 9	ssc-miR-214
ENSSSCG00000022940	G3BP2	GTPase activating protein (SH3 domain) binding protein 2	ssc-miR-214
ENSSSCG00000021193	AQP2	aquaporin 2 (collecting duct)	ssc-miR-214
ENSSSCG00000030091	ESAM	endothelial cell adhesion molecule	ssc-miR-214
ENSSSCG00000026326	CCNF	cyclin F	ssc-miR-214
ENSSSCG00000027525	DHCR24	24dehydrocholesterol reductase	ssc-miR-214
ENSSSCG00000030645	ACSL5	acylCoA synthetase longchain family member 5	ssc-miR-214
ENSSSCG00000024671	WNT9A	winglesstype MMTV integration site family, member 9A	ssc-miR-214
ENSSSCG00000027270	TIMM9	translocase of inner mitochondrial membrane 9 homolog (yeast)	ssc-miR-214
ENSSSCG00000025060	MRPL32	mitochondrial ribosomal protein L32	ssc-miR-214
ENSSSCG00000023389	CCDC40	coiledcoil domain containing 40	ssc-miR-214
ENSSSCG00000009224	AFF1	AF4/FMR2 family, member 1	ssc-miR-214
ENSSSCG00000024434	AP2B1	adaptorrelated protein complex 2, beta 1 subunit	ssc-miR-214
ENSSSCG00000028058	CCDC69	coiledcoil domain containing 69	ssc-miR-214
ENSSSCG00000029075	ACSL5	acylCoA synthetase longchain family member 5	ssc-miR-214
ENSSSCG00000026635	SLC2A1	solute carrier family 2 (facilitated glucose transporter), member 1	ssc-miR-214
ENSSSCG00000022165	CEP250	centrosomal protein 250kDa	ssc-miR-214
ENSSSCG00000021169	GORASP1	golgi reassembly stacking protein 1, 65kDa	ssc-miR-214
ENSSSCG00000026855	WNT11	winglesstype MMTV integration site family, member 11	ssc-miR-214
ENSSSCG00000029371	C5AR1	complement component 5a receptor 1	ssc-miR-214
ENSSSCG00000022493	MERTK	cmer protooncogene tyrosine kinase	ssc-miR-214
ENSSSCG00000023631	C6orf132	chromosome 6 open reading frame 132	ssc-miR-214
ENSSSCG00000030165	MAFF	vmaf musculoaponeurotic fibrosarcoma oncogene homolog F (avian)	ssc-miR-214
ENSSSCG00000028881	CNIH3	cornichon homolog 3 (Drosophila)	ssc-miR-214
ENSSSCG00000026689	CCDC114	coiledcoil domain containing 114	ssc-miR-214
ENSSSCG00000028088	ZC3HAV1L	zinc finger CCCHtype, antiviral 1like	ssc-miR-214
ENSSSCG00000030488	MCM9	minichromosome maintenance complex component 9	ssc-miR-214
ENSSSCG00000026103	SPEN	spen homolog, transcriptional regulator (Drosophila)	ssc-miR-214
ENSSSCG00000026420	PDE8A	phosphodiesterase 8A	ssc-miR-214
ENSSSCG00000022124	NANP	Nacetylneuraminic acid phosphatase	ssc-miR-214
ENSSSCG00000022551	MCTP2	multiple C2 domains, transmembrane 2	ssc-miR-214
ENSSSCG00000021820	ALG9	asparaginelinked glycosylation 9, alpha1,2mannosyltransferase homolog (S. cerevisiae)	ssc-miR-214
ENSSSCG00000022797	PPP1R3B	protein phosphatase 1, regulatory subunit 3B	ssc-miR-214
ENSSSCG00000023102	CACNG4	calcium channel, voltagedependent, gamma subunit 4	ssc-miR-214
ENSSSCG00000021581	CLCN2	chloride channel, voltagesensitive 2	ssc-miR-214
ENSSSCG00000029499	KCNAB2	potassium voltagegated channel, shakerrelated subfamily, beta member 2	ssc-miR-214
ENSSSCG00000021295	ERBB4	verba erythroblastic leukemia viral oncogene homolog 4 (avian)	ssc-miR-214
ENSSSCG00000027131	KLHDC10	kelch domain containing 10	ssc-miR-214
ENSSSCG00000023680	MEPCE	methylphosphate capping enzyme	ssc-miR-214
ENSSSCG00000026654	POFUT2	protein Ofucosyltransferase 2	ssc-miR-214
ENSSSCG00000023565	IKZF5	IKAROS family zinc finger 5 (Pegasus)	ssc-miR-214
ENSSSCG00000022405	P2RX1	purinergic receptor P2X, ligandgated ion channel, 1	ssc-miR-214
ENSSSCG00000021296	PTTG1IP	pituitary tumortransforming 1 interacting protein	ssc-miR-214
ENSSSCG00000025930	VEZF1	vascular endothelial zinc finger 1	ssc-miR-214
ENSSSCG00000025401	CDK10	cyclindependent kinase 10	ssc-miR-214
ENSSSCG00000025344	PHC2	polyhomeotic homolog 2 (Drosophila)	ssc-miR-214
ENSSSCG00000023498	HSPB6	heat shock protein, alphacrystallinrelated, B6	ssc-miR-214
ENSSSCG00000028372	FAM131A	family with sequence similarity 131, member A	ssc-miR-214
ENSSSCG00000028069	ATP2B4	ATPase, Ca++ transporting, plasma membrane 4	ssc-miR-214
ENSSSCG00000024125	KPNA3	karyopherin alpha 3 (importin alpha 4)	ssc-miR-214
ENSSSCG00000026466	SLC23A2	solute carrier family 23 (nucleobase transporters), member 2	ssc-miR-214
ENSSSCG00000028200	GCC1	GRIP and coiledcoil domain containing 1	ssc-miR-214
ENSSSCG00000021873	CRABP1	cellular retinoic acid binding protein 1	ssc-miR-214
ENSSSCG00000026719	ALG10	asparaginelinked glycosylation 10, alpha1,2glucosyltransferase homolog (S. pombe)	ssc-miR-214
ENSSSCG00000024002	HMG20A	high mobility group 20A	ssc-miR-214
ENSSSCG00000024974	RPL13	ribosomal protein L13	ssc-miR-214
ENSSSCG00000024123	CDC26	cell division cycle 26 homolog (S. cerevisiae)	ssc-miR-214
ENSSSCG00000025810	KCNAB1	potassium voltagegated channel, shakerrelated subfamily, beta member 1	ssc-miR-214
ENSSSCG00000021318	FBXW2	Fbox and WD repeat domain containing 2	ssc-miR-214
ENSSSCG00000027817	C4ORF22	chromosome 4 open reading frame 22	ssc-miR-214
ENSSSCG00000021059	ADORA1	adenosine A1 receptor	ssc-miR-214
ENSSSCG00000021472	POLR2E	polymerase (RNA) II (DNA directed) polypeptide E, 25kDa	ssc-miR-214
ENSSSCG00000021456	ZBTB20	zinc finger and BTB domain containing 20	ssc-miR-214
ENSSSCG00000024329	C12ORF43	chromosome 12 open reading frame 43	ssc-miR-214
ENSSSCG00000022347	WNT11	winglesstype MMTV integration site family, member 11	ssc-miR-214
ENSSSCG00000026646	RFFL	ring finger and FYVElike domain containing E3 ubiquitin protein ligase	ssc-miR-214
ENSSSCG00000029463	APAF1	apoptotic peptidase activating factor 1	ssc-miR-214
ENSSSCG00000027207	GPATCH2	G patch domain containing 2	ssc-miR-214
ENSSSCG00000009527	FGF14	fibroblast growth factor 14	ssc-miR-320
ENSSSCG00000030211	NBR1	neighbor of BRCA1 gene 1	ssc-miR-214
ENSSSCG00000029477	SLC22A2	solute carrier family 22 (organic cation transporter), member 2	ssc-miR-214
ENSSSCG00000026922	DRAM2	DNAdamage regulated autophagy modulator 2	ssc-miR-214
ENSSSCG00000024778	CYP4A24	cytochrome P450, family 4, subfamily A, polypeptide 11	ssc-miR-214
ENSSSCG00000026863	FARP1	FERM, RhoGEF (ARHGEF) and pleckstrin domain protein 1 (chondrocytederived)	ssc-miR-214
ENSSSCG00000021871	FDXACB1	ferredoxinfold anticodon binding domain containing 1	ssc-miR-214
ENSSSCG00000020749	KCNAB2	potassium voltagegated channel, shakerrelated subfamily, beta member 2	ssc-miR-214
ENSSSCG00000028516	LARP4	La ribonucleoprotein domain family, member 4	ssc-miR-214
ENSSSCG00000022612	GIGYF2	GRB10 interacting GYF protein 2	ssc-miR-214
ENSSSCG00000022482	DDIT3	DNAdamageinducible transcript 3	ssc-miR-214
ENSSSCG00000021646	KLF9	Kruppellike factor 9	ssc-miR-214
ENSSSCG00000025430	DTX2	deltex homolog 2 (Drosophila)	ssc-miR-214
ENSSSCG00000022953	PTER	phosphotriesterase related	ssc-miR-214
ENSSSCG00000029554	GOLGA7	golgin A7	ssc-miR-214
ENSSSCG00000023371	EHD2	EHdomain containing 2	ssc-miR-214
ENSSSCG00000024817	RASSF2	Ras association (RalGDS/AF6) domain family member 2	ssc-miR-214
ENSSSCG00000027423	TMEM53	transmembrane protein 53	ssc-miR-214
ENSSSCG00000023243	NFIA	nuclear factor I/A	ssc-miR-214
ENSSSCG00000024397	DTX2	deltex homolog 2 (Drosophila)	ssc-miR-214
ENSSSCG00000022932	SNW1	SNW domain containing 1	ssc-miR-214
ENSSSCG00000029810	ZFYVE20	zinc finger, FYVE domain containing 20	ssc-miR-214
ENSSSCG00000022687	NAA40	N(alpha)acetyltransferase 40, NatD catalytic subunit, homolog (S. cerevisiae)	ssc-miR-214
ENSSSCG00000028377	CRYZL1	crystallin, zeta (quinone reductase)like 1	ssc-miR-214
ENSSSCG00000027434	OLFM2	olfactomedin 2	ssc-miR-214
ENSSSCG00000021250	FKBP9	FK506 binding protein 9, 63 kDa	ssc-miR-214
ENSSSCG00000024634	C10ORF99	chromosome 10 open reading frame 99	ssc-miR-214
ENSSSCG00000023361	MRPS36	mitochondrial ribosomal protein S36	ssc-miR-214
ENSSSCG00000029756	GPR64	G proteincoupled receptor 64	ssc-miR-214
ENSSSCG00000022683	TBP	TATA box binding protein	ssc-miR-214
ENSSSCG00000023323	C11orf48	chromosome 11 open reading frame 48	ssc-miR-214
ENSSSCG00000024328	BRF2	BRF2, subunit of RNA polymerase III transcription initiation factor, BRF1like	ssc-miR-214
ENSSSCG00000030115	HS1BP3	HCLS1 binding protein 3	ssc-miR-214
ENSSSCG00000030301	MRPL36	mitochondrial ribosomal protein L36	ssc-miR-214
ENSSSCG00000021431	TMEM223	TAF6like RNA polymerase II, p300/CBPassociated factor (PCAF)associated factor, 65kDa	ssc-miR-214
ENSSSCG00000030707	SKIP	inositol polyphosphate5phosphatase K	ssc-miR-214
ENSSSCG00000027926	FTCD	formiminotransferase cyclodeaminase	ssc-miR-214
ENSSSCG00000020906	TNFSF10	tumor necrosis factor (ligand) superfamily, member 10	ssc-miR-214
ENSSSCG00000029333	RASD1	RAS, dexamethasoneinduced 1	ssc-miR-214
ENSSSCG00000013328	FSHB	follicle-stimulating hormone beta-subunit	ssc-miR-214
ENSSSCG00000020784	TNFSF15	tumor necrosis factor (ligand) superfamily, member 15	ssc-miR-214
ENSSSCG00000027051	C7H15ORF24	ER membrane protein complex subunit 7	ssc-miR-214
ENSSSCG00000030582	BATF	basic leucine zipper transcription factor, ATFlike	ssc-miR-214
ENSSSCG00000025111	ZNF142	zinc finger protein 142	ssc-miR-214
ENSSSCG00000028057	IL10RA	interleukin 10 receptor, alpha	ssc-miR-214
ENSSSCG00000026318	NETO2	neuropilin (NRP) and tolloid (TLL)like 2	ssc-miR-214
ENSSSCG00000025008	NRG1	neuregulin 1	ssc-miR-214
ENSSSCG00000027446	RNF181	ring finger protein 181	ssc-miR-214
ENSSSCG00000024355	AK2	adenylate kinase 2	ssc-miR-214
ENSSSCG00000024479	ELAC1	elaC homolog 1 (E. coli)	ssc-miR-214
ENSSSCG00000029162	SEC23IP	SEC23 interacting protein	ssc-miR-214
ENSSSCG00000026784	LMNB2	lamin B2	ssc-miR-214
ENSSSCG00000020803	BRPF3	bromodomain and PHD finger containing, 3	ssc-miR-214
ENSSSCG00000020716	UNC119B	unc119 homolog B (C. elegans)	ssc-miR-214
ENSSSCG00000028092	GNG2	guanine nucleotide binding protein (G protein), gamma 2	ssc-miR-214
ENSSSCG00000027426	BCL3	Bcell CLL/lymphoma 3	ssc-miR-214
ENSSSCG00000024570	KDM4B	lysine (K)specific demethylase 4B	ssc-miR-214
ENSSSCG00000024560	GRIA1	glutamate receptor, ionotropic, AMPA 1	ssc-miR-214
ENSSSCG00000021129	PFKM	phosphofructokinase, muscle	ssc-miR-214
ENSSSCG00000021977	GPD1L	glycerol3phosphate dehydrogenase 1like	ssc-miR-214
ENSSSCG00000022401	AGTRAP	angiotensin II receptorassociated protein	ssc-miR-214
ENSSSCG00000027085	UQCRFS1	ubiquinolcytochrome c reductase, Rieske ironsulfur polypeptide 1	ssc-miR-214
ENSSSCG00000027165	UBE2G2	ubiquitinconjugating enzyme E2G 2	ssc-miR-214
ENSSSCG00000025042	ICOS	inducible Tcell costimulator	ssc-miR-214
ENSSSCG00000004827	GABRA5	gamma-aminobutyric acid (GABA) A receptor, alpha 5	ssc-miR-206
ENSSSCG00000021453	RIMS4	regulating synaptic membrane exocytosis 4	ssc-miR-214
ENSSSCG00000024881	TCP11L2	tcomplex 11, testisspecificlike 2	ssc-miR-214
ENSSSCG00000025053	RYBP	RING1 and YY1 binding protein	ssc-miR-214
ENSSSCG00000025440	TCEB3	transcription elongation factor B (SIII), polypeptide 3 (110kDa, elongin A)	ssc-miR-214
ENSSSCG00000025592	TP63	tumor protein p63	ssc-miR-214
ENSSSCG00000029518	RIOK3	RIO kinase 3 (yeast)	ssc-miR-214
ENSSSCG00000028828	KLF6	Kruppellike factor 6	ssc-miR-214
ENSSSCG00000023457	ALDH8A1	aldehyde dehydrogenase 8 family, member A1	ssc-miR-214
ENSSSCG00000004509	LIPG	lipase, endothelial	ssc-miR-214
ENSSSCG00000020965	LYSMD1	LysM, putative peptidoglycanbinding, domain containing 1	ssc-miR-214
ENSSSCG00000023829	CCP110	centriolar coiled coil protein 110kDa	ssc-miR-214
ENSSSCG00000022536	SLC37A2	solute carrier family 37 (glycerol3phosphate transporter), member 2	ssc-miR-214
ENSSSCG00000027647	ASCC3	activating signal cointegrator 1 complex subunit 3	ssc-miR-214
ENSSSCG00000029652	TMBIM6	transmembrane BAX inhibitor motif containing 6	ssc-miR-214
ENSSSCG00000026429	ZFP14	zinc finger protein 14 homolog (mouse)	ssc-miR-214
ENSSSCG00000028005	VPS33A	vacuolar protein sorting 33 homolog A (S. cerevisiae)	ssc-miR-214
ENSSSCG00000027349	TBC1D14	TBC1 domain family, member 14	ssc-miR-214
ENSSSCG00000026472	RPL7L1	ribosomal protein L7like 1	ssc-miR-214
ENSSSCG00000020669	NMNAT1	nicotinamide nucleotide adenylyltransferase 1	ssc-miR-214
ENSSSCG00000021054	ATRX	alpha thalassemia/mental retardation syndrome Xlinked	ssc-miR-214
ENSSSCG00000026354	PRPF18	PRP18 premRNA processing factor 18 homolog (S. cerevisiae)	ssc-miR-214
ENSSSCG00000027528	TMEM107	transmembrane protein 107	ssc-miR-214
ENSSSCG00000030526	SIRT5	sirtuin 5	ssc-miR-214
ENSSSCG00000027057	SYVN1	synovial apoptosis inhibitor 1, synoviolin	ssc-miR-214
ENSSSCG00000025693	NUP50	nucleoporin 50kDa	ssc-miR-214
ENSSSCG00000029852	WNT5A	winglesstype MMTV integration site family, member 5A	ssc-miR-214
ENSSSCG00000029633	USP24	ubiquitin specific peptidase 24	ssc-miR-214
ENSSSCG00000027074	FER	fer (fps/fes related) tyrosine kinase	ssc-miR-214
ENSSSCG00000022473	A4GNT	alpha1,4Nacetylglucosaminyltransferase	ssc-miR-214
ENSSSCG00000025997	NDUFV3	NADH dehydrogenase (ubiquinone) flavoprotein 3, 10kDa	ssc-miR-214
ENSSSCG00000024182	TRADD	TNFRSF1Aassociated via death domain	ssc-miR-214
ENSSSCG00000024500	C21ORF2	chromosome 21 open reading frame 2	ssc-miR-214
ENSSSCG00000030637	IRGQ	immunityrelated GTPase family, Q	ssc-miR-214
ENSSSCG00000023747	NCOR1	nuclear receptor corepressor 1	ssc-miR-214
ENSSSCG00000022441	HAX1	HCLS1 associated protein X1	ssc-miR-214
ENSSSCG00000015732	TFCP2L1	transcription factor CP2like 1	ssc-miR-214
ENSSSCG00000022946	ARHGEF10L	Rho guanine nucleotide exchange factor (GEF) 10like	ssc-miR-214
ENSSSCG00000007524	ATP5E	ATP synthase, H+ transporting, mitochondrial F1 complex, epsilon subunit	ssc-miR-214
ENSSSCG00000012238	TSPAN7	tetraspanin 7	ssc-miR-214
ENSSSCG00000012584	CAPN6	calpain 6	ssc-miR-214
ENSSSCG00000022725	FLOT1	flotillin 1	ssc-miR-214
ENSSSCG00000023902	ACAD10	acylCoA dehydrogenase family, member 10	ssc-miR-214
ENSSSCG00000012689	ZNF75D	zinc finger protein 75D	ssc-miR-214
ENSSSCG00000012586	ALG13	asparaginelinked glycosylation 13 homolog (S. cerevisiae)	ssc-miR-214
ENSSSCG00000029762	DTNA	dystrobrevin, alpha	ssc-miR-214
ENSSSCG00000021888	ZNF135	zinc finger protein 135	ssc-miR-214
ENSSSCG00000028083	RNF41	ring finger protein 41	ssc-miR-214
ENSSSCG00000022111	CDKN1A	cyclindependent kinase inhibitor 1A (p21, Cip1)	ssc-miR-214
ENSSSCG00000006286	SELE	selectin E	ssc-miR-214
ENSSSCG00000014401	NR3C1	nuclear receptor subfamily 3, group C, member 1 (glucocorticoid receptor)	ssc-miR-214
ENSSSCG00000026520	STS	steroid sulfatase (microsomal), isozyme S	ssc-miR-214
ENSSSCG00000012792	RENBP	renin binding protein	ssc-miR-214
ENSSSCG00000014920	FZD4	frizzled family receptor 4	ssc-miR-214
ENSSSCG00000025166	PION	pigeon homolog (Drosophila)	ssc-miR-214
ENSSSCG00000022070	ZNF143	zinc finger protein 143	ssc-miR-214
ENSSSCG00000023370	MARS	methionyltRNA synthetase	ssc-miR-214
ENSSSCG00000001342	TRIM39	tripartite motif containing 39	ssc-miR-214
ENSSSCG00000016885	ITGA1	integrin, alpha 1	ssc-miR-214
ENSSSCG00000024938	SH3BP5	SH3domain binding protein 5 (BTKassociated)	ssc-miR-214
ENSSSCG00000023460	HPCAL4	hippocalcin like 4	ssc-miR-214
ENSSSCG00000010404	ALOX5	arachidonate 5lipoxygenase	ssc-miR-214
ENSSSCG00000025736	RECQL4	RecQ proteinlike 4	ssc-miR-214
ENSSSCG00000020864	VDR	vitamin D (1,25 dihydroxyvitamin D3) receptor	ssc-miR-214
ENSSSCG00000023878	C19ORF40	chromosome 19 open reading frame 40	ssc-miR-214
ENSSSCG00000028359	BST1	bone marrow stromal cell antigen 1	ssc-miR-214
ENSSSCG00000024736	ACPT	acid phosphatase, testicular	ssc-miR-214
ENSSSCG00000012818	F8	coagulation factor VIII, procoagulant component	ssc-miR-214
ENSSSCG00000015085	IL10RA	interleukin 10 receptor, alpha	ssc-miR-214
ENSSSCG00000015318	CDK6	cyclindependent kinase 6	ssc-miR-214
ENSSSCG00000009584	SEMA4D	sema domain, immunoglobulin domain (Ig), transmembrane domain (TM) and short cytoplasmic domain, (semaphorin) 4D	ssc-miR-214
ENSSSCG00000023636	TMEM222	transmembrane protein 222	ssc-miR-214
ENSSSCG00000024216	SMCR7L	SmithMagenis syndrome chromosome region, candidate 7like	ssc-miR-214
ENSSSCG00000017639	SUPT4H1	suppressor of Ty 4 homolog 1 (S. cerevisiae)	ssc-miR-214
ENSSSCG00000025455	RALB	vral simian leukemia viral oncogene homolog B (ras related; GTP binding protein)	ssc-miR-214
ENSSSCG00000025600	CLPB	ClpB caseinolytic peptidase B homolog (E. coli)	ssc-miR-214
ENSSSCG00000025134	FAM171B	family with sequence similarity 171, member B	ssc-miR-214
ENSSSCG00000014136	VCAN	versican	ssc-miR-214
ENSSSCG00000011102	NRP1	neuropilin 1	ssc-miR-214
ENSSSCG00000021407	EMR2	egflike module containing, mucinlike, hormone receptorlike 2	ssc-miR-214
ENSSSCG00000023517	COLEC10	collectin subfamily member 10 (Ctype lectin)	ssc-miR-214
ENSSSCG00000017254	MKK6	mitogenactivated protein kinase kinase 6	ssc-miR-214
ENSSSCG00000021657	SATB2	SATB homeobox 2	ssc-miR-214
ENSSSCG00000021786	NLGN1	neuroligin 1	ssc-miR-214
ENSSSCG00000027098	TBC1D24	TBC1 domain family, member 24	ssc-miR-214
ENSSSCG00000026224	ARHGAP31	Rho GTPase activating protein 31	ssc-miR-214
ENSSSCG00000026077	LCMT1	leucine carboxyl methyltransferase 1	ssc-miR-214
ENSSSCG00000020715	GOLGA7	golgin A7	ssc-miR-214
ENSSSCG00000012440	PGK1	phosphoglycerate kinase 1	ssc-miR-214
ENSSSCG00000002989	AKT2	vakt murine thymoma viral oncogene homolog 2	ssc-miR-214
ENSSSCG00000023043	BCL2L13	BCL2like 13 (apoptosis facilitator)	ssc-miR-214
ENSSSCG00000013327	MPPED2	metallophosphoesterase domain containing 2	ssc-miR-214
ENSSSCG00000012487	XKRX	XK, Kell blood group complex subunitrelated, Xlinked	ssc-miR-214
ENSSSCG00000022963	UNKL	unkempt homolog (Drosophila)like	ssc-miR-214
ENSSSCG00000000018	KIAA0930	KIAA0930	ssc-miR-10b
ENSSSCG00000000083	RPS19BP1	ribosomal protein S19 binding protein 1	ssc-miR-10b
ENSSSCG00000000193	TUBA1B	tubulin, alpha 1a	ssc-miR-10b
ENSSSCG00000000420	NDUFA4L2	NADH dehydrogenase (ubiquinone) 1 alpha subcomplex, 4like 2	ssc-miR-10b
ENSSSCG00000000379	ESYT1	extended synaptotagminlike protein 1	ssc-miR-10b
ENSSSCG00000000453	XRCC6BP1	XRCC6 binding protein 1	ssc-miR-10b
ENSSSCG00000000619	KIAA1467	KIAA1467	ssc-miR-10b
ENSSSCG00000023611	TNXB	tenascin XB	ssc-miR-10b
ENSSSCG00000000877	SCYL2	SCY1like 2 (S. cerevisiae)	ssc-miR-10b
ENSSSCG00000001611	NFYA	nuclear transcription factor Y, alpha	ssc-miR-10b
ENSSSCG00000017025	GABRG2	gamma-aminobutyric acid (GABA) A receptor, gamma 2	ssc-miR-214
ENSSSCG00000000970	PPP6R2	protein phosphatase 6, regulatory subunit 2	ssc-miR-10b
ENSSSCG00000000884	APAF1	apoptotic peptidase activating factor 1	ssc-miR-10b
ENSSSCG00000002907	COX6B	cytochrome c oxidase subunit VIb polypeptide 1 (ubiquitous)	ssc-miR-10b
ENSSSCG00000003428	MTHFR	methylenetetrahydrofolate reductase (NAD(P)H)	ssc-miR-10b
ENSSSCG00000003592	SDC3	syndecan 3	ssc-miR-10b
ENSSSCG00000002254	NR2F2	nuclear receptor subfamily 2, group F, member 2	ssc-miR-10b
ENSSSCG00000003021	MEGF8	multiple EGFlikedomains 8	ssc-miR-10b
ENSSSCG00000001824	ZXDC	ZXD family zinc finger C	ssc-miR-10b
ENSSSCG00000002404	SPTLC2	serine palmitoyltransferase, long chain base subunit 2	ssc-miR-10b
ENSSSCG00000003629	EIF2C4	eukaryotic translation initiation factor 2C, 4	ssc-miR-10b
ENSSSCG00000002311	KIAA0247	KIAA0247	ssc-miR-10b
ENSSSCG00000002305	EXD2	exonuclease 3'5' domain containing 2	ssc-miR-10b
ENSSSCG00000001901	CYP1A2	cytochrome P450, family 1, subfamily A, polypeptide 2	ssc-miR-10b
ENSSSCG00000004010	C6ORF70	chromosome 6 open reading frame 70	ssc-miR-10b
ENSSSCG00000005384	SEC61B	Sec61 beta subunit	ssc-miR-10b
ENSSSCG00000004358	ASCC3	activating signal cointegrator 1 complex subunit 3	ssc-miR-10b
ENSSSCG00000006504	KIAA0907	KIAA0907	ssc-miR-10b
ENSSSCG00000027182	MGA	MAX gene associated	ssc-miR-10b
ENSSSCG00000003795	GPR177	wntless homolog (Drosophila)	ssc-miR-10b
ENSSSCG00000005387	ERP44	endoplasmic reticulum protein 44	ssc-miR-10b
ENSSSCG00000005440	FAM206A	family with sequence similarity 206, member A	ssc-miR-10b
ENSSSCG00000004919	NEDD4L	neural precursor cell expressed, developmentally downregulated 4like, E3 ubiquitin protein ligase	ssc-miR-10b
ENSSSCG00000006642	FAM63A	family with sequence similarity 63, member A	ssc-miR-10b
ENSSSCG00000006161	IL7	interleukin 7	ssc-miR-10b
ENSSSCG00000003808	AK3L1	adenylate kinase 4	ssc-miR-10b
ENSSSCG00000006125	CALB1	calbindin 1, 28kDa	ssc-miR-10b
ENSSSCG00000006709	NOTCH2	notch 2	ssc-miR-10b
ENSSSCG00000006045	RIMS2	regulating synaptic membrane exocytosis 2	ssc-miR-10b
ENSSSCG00000005787	CTDP1	CTD (carboxyterminal domain, RNA polymerase II, polypeptide A) phosphatase, subunit 1	ssc-miR-10b
ENSSSCG00000006186	TRPA1	transient receptor potential cation channel, subfamily A, member 1	ssc-miR-10b
ENSSSCG00000005385	NOR1	nuclear receptor subfamily 4, group A, member 3	ssc-miR-10b
ENSSSCG00000003811	ROR1	receptor tyrosine kinaselike orphan receptor 1	ssc-miR-10b
ENSSSCG00000006386	COPA	coatomer protein complex, subunit alpha	ssc-miR-10b
ENSSSCG00000006369	F11R	F11 receptor	ssc-miR-10b
ENSSSCG00000005265	GDA	guanine deaminase	ssc-miR-7136-5p
ENSSSCG00000004785	SRP14	signal recognition particle 14kDa (homologous Alu RNA binding protein)	ssc-miR-10b
ENSSSCG00000004576	RORA	RARrelated orphan receptor A	ssc-miR-10b
ENSSSCG00000005533	PTGS1	prostaglandinendoperoxide synthase 1 (prostaglandin G/H synthase and cyclooxygenase)	ssc-miR-10b
ENSSSCG00000004931	IGDCC4	immunoglobulin superfamily, DCC subclass, member 4	ssc-miR-10b
ENSSSCG00000012916	POLD4	polymerase (DNAdirected), delta 4, accessory subunit	ssc-miR-10b
ENSSSCG00000008963	AREG	amphiregulin	ssc-miR-10b
ENSSSCG00000010316	KAT6B	K(lysine) acetyltransferase 6B	ssc-miR-10b
ENSSSCG00000008241	TCF7L1	transcription factor 7like 1 (Tcell specific, HMGbox)	ssc-miR-10b
ENSSSCG00000009745	GPR133	G proteincoupled receptor 133	ssc-miR-10b
ENSSSCG00000010071	MMP11	matrix metallopeptidase 11 (stromelysin 3)	ssc-miR-10b
ENSSSCG00000007244	POFUT1	protein Ofucosyltransferase 1	ssc-miR-10b
ENSSSCG00000008891	MARCH1	membraneassociated ring finger (C3HC4) 1, E3 ubiquitin protein ligase	ssc-miR-10b
ENSSSCG00000013179	CLP1	cleavage and polyadenylation factor I subunit 1	ssc-miR-10b
ENSSSCG00000009866	ZNF3	zinc finger and SCAN domain containing 21	ssc-miR-10b
ENSSSCG00000007735	RABGEF1	RAB guanine nucleotide exchange factor (GEF) 1	ssc-miR-10b
ENSSSCG00000011582	CAND2	cullinassociated and neddylationdissociated 2 (putative)	ssc-miR-10b
ENSSSCG00000007715	ABHD11	abhydrolase domain containing 11	ssc-miR-10b
ENSSSCG00000007879	BFAR	bifunctional apoptosis regulator	ssc-miR-10b
ENSSSCG00000009932	MMAB	methylmalonic aciduria (cobalamin deficiency) cblB type	ssc-miR-10b
ENSSSCG00000011070	MPP7	membrane protein, palmitoylated 7 (MAGUK p55 subfamily member 7)	ssc-miR-10b
ENSSSCG00000008397	EFEMP1	EGF containing fibulinlike extracellular matrix protein 1	ssc-miR-10b
ENSSSCG00000010059	C22ORF13	chromosome 21 open reading frame 13	ssc-miR-10b
ENSSSCG00000012278	CFP	complement factor properdin	ssc-miR-10b
ENSSSCG00000009693	XKR6	XK, Kell blood group complex subunitrelated family, member 6	ssc-miR-10b
ENSSSCG00000009761	NCOR2	nuclear receptor corepressor 2	ssc-miR-10b
ENSSSCG00000010187	TAF5L	TAF5like RNA polymerase II, p300/CBPassociated factor (PCAF)associated factor, 65kDa	ssc-miR-10b
ENSSSCG00000007364	IFT52	intraflagellar transport 52 homolog (Chlamydomonas)	ssc-miR-10b
ENSSSCG00000009852	VSIG10	Vset and immunoglobulin domain containing 10	ssc-miR-10b
ENSSSCG00000011312	LARS2	leucyltRNA synthetase 2, mitochondrial	ssc-miR-10b
ENSSSCG00000010368	GLUD1	glutamate dehydrogenase 1	ssc-miR-10b
ENSSSCG00000010571	C10ORF76	chromosome 10 open reading frame 76	ssc-miR-10b
ENSSSCG00000009859	TESC	tescalcin	ssc-miR-10b
ENSSSCG00000011361	SLC26A6	solute carrier family 26, member 6	ssc-miR-10b
ENSSSCG00000011678	XRN1	5'3' exoribonuclease 1	ssc-miR-10b
ENSSSCG00000011412	CACNA2D2	calcium channel, voltagedependent, alpha 2/delta subunit 2	ssc-miR-10b
ENSSSCG00000013124	PATL1	protein associated with topoisomerase II homolog 1 (yeast)	ssc-miR-10b
ENSSSCG00000007022	ANK1	ankyrin 1, erythrocytic	ssc-miR-10b
ENSSSCG00000010401	FAM21A	family with sequence similarity 21, member A	ssc-miR-10b
ENSSSCG00000008601	SDC1	syndecan 1	ssc-miR-10b
ENSSSCG00000012279	ELK1	ELK1, member of ETS oncogene family	ssc-miR-10b
ENSSSCG00000010219	ARID5B	AT rich interactive domain 5B (MRF1like)	ssc-miR-10b
ENSSSCG00000009444	OLFM4	olfactomedin 4	ssc-miR-10b
ENSSSCG00000007808	NFATC2IP	nuclear factor of activated Tcells, cytoplasmic, calcineurindependent 2 interacting protein	ssc-miR-10b
ENSSSCG00000011825	ATP13A3	ATPase type 13A3	ssc-miR-10b
ENSSSCG00000007340	TTI1	TELO2 interacting protein 1	ssc-miR-10b
ENSSSCG00000011848	TFRC	transferrin receptor (p90, CD71)	ssc-miR-10b
ENSSSCG00000007501	BMP7	bone morphogenetic protein 7	ssc-miR-10b
ENSSSCG00000011666	CLSTN2	calsyntenin 2	ssc-miR-10b
ENSSSCG00000010239	RUFY2	RUN and FYVE domain containing 2	ssc-miR-10b
ENSSSCG00000011540	SETD5	SET domain containing 5	ssc-miR-10b
ENSSSCG00000011795	RFC4	insulinlike growth factor 2 mRNA binding protein 2	ssc-miR-10b
ENSSSCG00000010107	MED15	mediator complex subunit 15	ssc-miR-10b
ENSSSCG00000008344	ARHGAP25	Rho GTPase activating protein 25	ssc-miR-10b
ENSSSCG00000009680	EXTL3	exostoses (multiple)like 3	ssc-miR-10b
ENSSSCG00000008406	CCDC88A	coiledcoil domain containing 88A	ssc-miR-10b
ENSSSCG00000011959	ABI3BP	ABI family, member 3 (NESH) binding protein	ssc-miR-10b
ENSSSCG00000012634	DOCK11	dedicator of cytokinesis 11	ssc-miR-10b
ENSSSCG00000008498	HEATR5B	HEAT repeat containing 5B	ssc-miR-10b
ENSSSCG00000007198	ANGPT4	angiopoietin 4	ssc-miR-10b
ENSSSCG00000008742	CD38	CD38 molecule	ssc-miR-10b
ENSSSCG00000007268	E2F1	E2F transcription factor 1	ssc-miR-10b
ENSSSCG00000008368	UGP2	UDPglucose pyrophosphorylase 2	ssc-miR-10b
ENSSSCG00000008980	SCARB2	scavenger receptor class B, member 2	ssc-miR-10b
ENSSSCG00000011543	LHFPL4	lipoma HMGIC fusion partnerlike 4	ssc-miR-10b
ENSSSCG00000007839	EEF2K	eukaryotic elongation factor2 kinase	ssc-miR-10b
ENSSSCG00000013897	RAB3A	RAB3A, member RAS oncogene family	ssc-miR-10b
ENSSSCG00000014156	ARRDC3	arrestin domain containing 3	ssc-miR-10b
ENSSSCG00000014321	KLHL3	kelchlike 3 (Drosophila)	ssc-miR-10b
ENSSSCG00000017254	MKK6	mitogenactivated protein kinase kinase 6	ssc-miR-10b
ENSSSCG00000017528	SNX11	sorting nexin 11	ssc-miR-10b
ENSSSCG00000014094	AGGF1	angiogenic factor with G patch and FHA domains 1	ssc-miR-10b
ENSSSCG00000016043	OSGEPL1	Osialoglycoprotein endopeptidaselike 1	ssc-miR-10b
ENSSSCG00000015714	CCDC93	coiledcoil domain containing 93	ssc-miR-10b
ENSSSCG00000015960	ZAK	sterile alpha motif and leucine zipper containing kinase AZK	ssc-miR-10b
ENSSSCG00000014239	CEP120	centrosomal protein 120kDa	ssc-miR-10b
ENSSSCG00000016851	OSMR	oncostatin M receptor	ssc-miR-10b
ENSSSCG00000014062	C5ORF25	chromosome 5 open reading frame 25	ssc-miR-10b
ENSSSCG00000022806	LIN7C	lin7 homolog C (C. elegans)	ssc-miR-10b
ENSSSCG00000027621	NDUFA4L2	NADH dehydrogenase (ubiquinone) 1 alpha subcomplex, 4like 2	ssc-miR-10b
ENSSSCG00000017054	CYFIP2	cytoplasmic FMR1 interacting protein 2	ssc-miR-10b
ENSSSCG00000014035	B4GALT7	xylosylprotein beta 1,4galactosyltransferase, polypeptide 7	ssc-miR-10b
ENSSSCG00000024770	LIG3	ligase III, DNA, ATPdependent	ssc-miR-10b
ENSSSCG00000015598	TMEM206	transmembrane protein 206	ssc-miR-10b
ENSSSCG00000016751	GCK	glucokinase (hexokinase 4)	ssc-miR-10b
ENSSSCG00000014264	HINT1	histidine triad nucleotide binding protein 1	ssc-miR-10b
ENSSSCG00000013645	ATG4D	autophagy related 4D, cysteine peptidase	ssc-miR-10b
ENSSSCG00000013932	LPAR2	lysophosphatidic acid receptor 2	ssc-miR-10b
ENSSSCG00000023807	ACO1	aconitase 1, soluble	ssc-miR-10b
ENSSSCG00000016061	MYO1B	myosin IB	ssc-miR-10b
ENSSSCG00000017418	NKIRAS2	NFKB inhibitor interacting Raslike 2	ssc-miR-10b
ENSSSCG00000014267	RAPGEF6	Rap guanine nucleotide exchange factor (GEF) 6	ssc-miR-10b
ENSSSCG00000016502	PARP12	poly (ADPribose) polymerase family, member 12	ssc-miR-10b
ENSSSCG00000028592	TM2D2	TM2 domain containing 2	ssc-miR-10b
ENSSSCG00000014409	RBM27	RNA binding motif protein 27	ssc-miR-10b
ENSSSCG00000001517	GGNBP1	gametogenetin binding protein 1; RIKEN cDNA 0610031G08 gene	ssc-miR-10b
ENSSSCG00000015129	ARHGEF12	Rho guanine nucleotide exchange factor (GEF) 12	ssc-miR-10b
ENSSSCG00000016755	POLM	polymerase (DNA directed), mu	ssc-miR-10b
ENSSSCG00000013368	HPS5	HermanskyPudlak syndrome 5	ssc-miR-10b
ENSSSCG00000025739	TCAIM	T cell activation inhibitor, mitochondrial	ssc-miR-10b
ENSSSCG00000015396	SEMA3D	sema domain, immunoglobulin domain (Ig), short basic domain, secreted, (semaphorin) 3D	ssc-miR-10b
ENSSSCG00000017514	KPNB1	karyopherin (importin) beta 1	ssc-miR-10b
ENSSSCG00000015986	HOXD1	homeobox D1	ssc-miR-10b
ENSSSCG00000015721	ERCC3	excision repair crosscomplementing rodent repair deficiency, complementation group 3	ssc-miR-10b
ENSSSCG00000026744	ZDHHC20	zinc finger, DHHCtype containing 20	ssc-miR-10b
ENSSSCG00000016342	HES6	hairy and enhancer of split 6 (Drosophila)	ssc-miR-10b
ENSSSCG00000014370	TMCO6	transmembrane and coiledcoil domains 6	ssc-miR-10b
ENSSSCG00000017120	SLC6A19	solute carrier family 6 (neutral amino acid transporter), member 19	ssc-miR-10b
ENSSSCG00000022162	RAB11FIP5	RAB11 family interacting protein 5 (class I)	ssc-miR-10b
ENSSSCG00000021654	ZNF641	zinc finger protein 641	ssc-miR-10b
ENSSSCG00000021511	GCSAM	germinal centerassociated, signaling and motility	ssc-miR-10b
ENSSSCG00000023772	SPN	sialophorin	ssc-miR-10b
ENSSSCG00000023980	SNAPC5	small nuclear RNA activating complex, polypeptide 5, 19kDa	ssc-miR-10b
ENSSSCG00000026442	FAM163B	family with sequence similarity 163, member B	ssc-miR-10b
ENSSSCG00000024941	NCBP2	nuclear cap binding protein subunit 2, 20kDa	ssc-miR-10b
ENSSSCG00000029668	IL2RB	interleukin 2 receptor, beta	ssc-miR-10b
ENSSSCG00000024274	PPP3CC	protein phosphatase 3, catalytic subunit, gamma isozyme	ssc-miR-10b
ENSSSCG00000026002	SLC35D2	solute carrier family 35, member D2	ssc-miR-10b
ENSSSCG00000024777	HDAC4	histone deacetylase 4	ssc-miR-10b
ENSSSCG00000021487	MFSD4	major facilitator superfamily domain containing 4	ssc-miR-10b
ENSSSCG00000024172	PAFAH2	plateletactivating factor acetylhydrolase 2, 40kDa	ssc-miR-10b
ENSSSCG00000028216	NKX31	NK3 homeobox 1	ssc-miR-10b
ENSSSCG00000027131	KLHDC10	kelch domain containing 10	ssc-miR-10b
ENSSSCG00000029983	PCGF3	polycomb group ring finger 3	ssc-miR-10b
ENSSSCG00000020856	PPME1	protein phosphatase methylesterase 1	ssc-miR-10b
ENSSSCG00000022742	PRDX6	peroxiredoxin 6	ssc-miR-10b
ENSSSCG00000021285	RNF216	ring finger protein 216	ssc-miR-10b
ENSSSCG00000024926	ASGR1	asialoglycoprotein receptor 1	ssc-miR-10b
ENSSSCG00000023435	DBI	diazepam binding inhibitor (GABA receptor modulator, acylCoA binding protein)	ssc-miR-10b
ENSSSCG00000021651	SCN2B	sodium channel, voltagegated, type II, beta subunit	ssc-miR-10b
ENSSSCG00000026795	SRGAP2	SLITROBO Rho GTPase activating protein 2	ssc-miR-10b
ENSSSCG00000021713	TCN1	transcobalamin I (vitamin B12 binding protein, R binder family)	ssc-miR-10b
ENSSSCG00000023091	PEX19	peroxisomal biogenesis factor 19	ssc-miR-10b
ENSSSCG00000027827	GALE	UDPgalactose4epimerase	ssc-miR-10b
ENSSSCG00000026682	C1orf168	chromosome 1 open reading frame 168	ssc-miR-10b
ENSSSCG00000029463	APAF1	apoptotic peptidase activating factor 1	ssc-miR-10b
ENSSSCG00000022733	SLC9A9	solute carrier family 9, subfamily A (NHE9, cation proton antiporter 9), member 9	ssc-miR-10b
ENSSSCG00000022798	LRRC8B	leucine rich repeat containing 8 family, member B	ssc-miR-10b
ENSSSCG00000029702	SRP14	signal recognition particle 14kDa (homologous Alu RNA binding protein)	ssc-miR-10b
ENSSSCG00000028538	RLIM	ring finger protein, LIM domain interacting	ssc-miR-10b
ENSSSCG00000020852	TRPA1	transient receptor potential cation channel, subfamily A, member 1	ssc-miR-10b
ENSSSCG00000021871	FDXACB1	ferredoxinfold anticodon binding domain containing 1	ssc-miR-10b
ENSSSCG00000029200	TRIM2	tripartite motif containing 2	ssc-miR-10b
ENSSSCG00000027230	SLC35G1	solute carrier family 35, member G1	ssc-miR-10b
ENSSSCG00000025993	SGPP2	sphingosine1phosphate phosphatase 2	ssc-miR-10b
ENSSSCG00000025848	MMACHC	methylmalonic aciduria (cobalamin deficiency) cblC type, with homocystinuria	ssc-miR-10b
ENSSSCG00000025067	ECE2	endothelin converting enzyme 2	ssc-miR-10b
ENSSSCG00000024397	DTX2	deltex homolog 2 (Drosophila)	ssc-miR-10b
ENSSSCG00000029539	RAB23	RAB23, member RAS oncogene family	ssc-miR-10b
ENSSSCG00000023082	C3ORF32	ssu2 homolog (C. elegans)	ssc-miR-10b
ENSSSCG00000021283	RAB11FIP5	RAB11 family interacting protein 5 (class I)	ssc-miR-10b
ENSSSCG00000021250	FKBP9	FK506 binding protein 9, 63 kDa	ssc-miR-10b
ENSSSCG00000024972	CCDC25	coiledcoil domain containing 25	ssc-miR-10b
ENSSSCG00000021966	TOPBP1	topoisomerase (DNA) II binding protein 1	ssc-miR-10b
ENSSSCG00000025352	IPCEF1	interaction protein for cytohesin exchange factors 1	ssc-miR-10b
ENSSSCG00000028149	THYN1	thymocyte nuclear protein 1	ssc-miR-10b
ENSSSCG00000024115	SLFN11	schlafen family member 11	ssc-miR-10b
ENSSSCG00000025531	SSPN	sarcospan	ssc-miR-10b
ENSSSCG00000030707	SKIP	inositol polyphosphate5phosphatase K	ssc-miR-10b
ENSSSCG00000028336	YIPF6	Yip1 domain family, member 6	ssc-miR-10b
ENSSSCG00000028875	HAVCR2	hepatitis A virus cellular receptor 2	ssc-miR-10b
ENSSSCG00000027700	RPRD1A	regulation of nuclear premRNA domain containing 1A	ssc-miR-10b
ENSSSCG00000029328	TNFRSF6	Fas (TNFRSF6)associated via death domain	ssc-miR-10b
ENSSSCG00000024300	C10ORF57	transmembrane protein 254	ssc-miR-10b
ENSSSCG00000028180	DUSP28	dual specificity phosphatase 28	ssc-miR-10b
ENSSSCG00000024412	CU468433.4	TatD DNase domain containing 1	ssc-miR-10b
ENSSSCG00000021457	ZBTB8A	zinc finger and BTB domain containing 8A	ssc-miR-10b
ENSSSCG00000025202	PSMD6	proteasome (prosome, macropain) 26S subunit, nonATPase, 6	ssc-miR-10b
ENSSSCG00000021579	ALMS1	Alstrom syndrome 1	ssc-miR-10b
ENSSSCG00000023178	BATF2	basic leucine zipper transcription factor, ATFlike 2	ssc-miR-10b
ENSSSCG00000024881	TCP11L2	tcomplex 11, testisspecificlike 2	ssc-miR-10b
ENSSSCG00000021823	BBX	bobby sox homolog (Drosophila)	ssc-miR-10b
ENSSSCG00000026389	SYNJ2BP	synaptojanin 2 binding protein	ssc-miR-10b
ENSSSCG00000029621	BMPR1B	bone morphogenetic protein receptor, type IB	ssc-miR-10b
ENSSSCG00000022536	SLC37A2	solute carrier family 37 (glycerol3phosphate transporter), member 2	ssc-miR-10b
ENSSSCG00000030016	PDE9A	phosphodiesterase 9A	ssc-miR-10b
ENSSSCG00000026571	RAB8B	RAB8B, member RAS oncogene family	ssc-miR-10b
ENSSSCG00000024179	NAGS	Nacetylglutamate synthase	ssc-miR-10b
ENSSSCG00000023662	CHST3	carbohydrate (chondroitin 6) sulfotransferase 3	ssc-miR-10b
ENSSSCG00000021731	WWC2	WW and C2 domain containing 2	ssc-miR-10b
ENSSSCG00000022941	NFYA	nuclear transcription factor Y, alpha	ssc-miR-10b
ENSSSCG00000023423	FAM100B	family with sequence similarity 100, member B	ssc-miR-10b
ENSSSCG00000031001	MAP3K5	mitogenactivated protein kinase kinase kinase 5	ssc-miR-10b
ENSSSCG00000015894	DPP4	dipeptidylpeptidase 4	ssc-miR-10b
ENSSSCG00000027872	MYBL1	vmyb myeloblastosis viral oncogene homolog (avian)like 1	ssc-miR-10b
ENSSSCG00000022230	CD9	CD9 molecule	ssc-miR-10b
ENSSSCG00000007482	TSHZ2	teashirt zinc finger homeobox 2	ssc-miR-10b
ENSSSCG00000030791	DOCK11	dedicator of cytokinesis 11	ssc-miR-10b
ENSSSCG00000012425	UPRT	uracil phosphoribosyltransferase (FUR1) homolog (S. cerevisiae)	ssc-miR-10b
ENSSSCG00000012334	TSR2	TSR2, 20S rRNA accumulation, homolog (S. cerevisiae)	ssc-miR-10b
ENSSSCG00000000242	CXCL2	chemokine (CXC motif) ligand 2	ssc-miR-10b
ENSSSCG00000024361	TFB1M	transcription factor B1, mitochondrial	ssc-miR-10b
ENSSSCG00000009051	IL15	interleukin 15	ssc-miR-10b
ENSSSCG00000025455	RALB	vral simian leukemia viral oncogene homolog B (ras related; GTP binding protein)	ssc-miR-10b
ENSSSCG00000002755	NFAT5	nuclear factor of activated Tcells 5, tonicityresponsive	ssc-miR-10b
ENSSSCG00000023811	AP5S1	adaptorrelated protein complex 5, sigma 1 subunit	ssc-miR-10b
ENSSSCG00000029323	KCNE3	potassium voltagegated channel, Iskrelated family, member 3	ssc-miR-10b
ENSSSCG00000020912	HECTD2	HECT domain containing E3 ubiquitin protein ligase 2	ssc-miR-10b
ENSSSCG00000021560	UBE2I	ubiquitinconjugating enzyme E2I	ssc-miR-10b
ENSSSCG00000004485	CD109	CD109 molecule	ssc-miR-10b
ENSSSCG00000027912	COMMD8	COMM domain containing 8	ssc-miR-10b
ENSSSCG00000000161	PWP1	PWP1 homolog (S. cerevisiae)	ssc-miR-206
ENSSSCG00000000216	ACCN2	acidsensing (protongated) ion channel 1	ssc-miR-206
ENSSSCG00000000508	ZFC3H1	zinc finger, C3H1type containing	ssc-miR-206
ENSSSCG00000000555	ITPR2	inositol 1,4,5trisphosphate receptor, type 2	ssc-miR-206
ENSSSCG00000028869	CAND1	cullinassociated and neddylationdissociated 1	ssc-miR-206
ENSSSCG00000000545	KLHDC5	kelch domain containing 5	ssc-miR-206
ENSSSCG00000000583	PYROXD1	pyridine nucleotidedisulphide oxidoreductase domain 1	ssc-miR-206
ENSSSCG00000000604	ARHGDIB	Rho GDP dissociation inhibitor (GDI) beta	ssc-miR-206
ENSSSCG00000001233	TRIM26	tripartite motif containing 26	ssc-miR-206
ENSSSCG00000001761	IDH3A	isocitrate dehydrogenase 3 (NAD+) alpha	ssc-miR-206
ENSSSCG00000024510	CAND1	cullinassociated and neddylationdissociated 1	ssc-miR-206
ENSSSCG00000001050	EDN1	endothelin 1	ssc-miR-206
ENSSSCG00000001046	NEDD9	neural precursor cell expressed, developmentally downregulated 9	ssc-miR-206
ENSSSCG00000001021	RREB1	ras responsive element binding protein 1	ssc-miR-206
ENSSSCG00000001009	RIPK1	receptor (TNFRSF)interacting serinethreonine kinase 1	ssc-miR-206
ENSSSCG00000001910	ISLR	immunoglobulin superfamily containing leucinerich repeat	ssc-miR-206
ENSSSCG00000002715	RFWD3	ring finger and WD repeat domain 3	ssc-miR-206
ENSSSCG00000003592	SDC3	syndecan 3	ssc-miR-206
ENSSSCG00000002470	DDX24	DEAD (AspGluAlaAsp) box polypeptide 24	ssc-miR-206
ENSSSCG00000002136	TMEM55B	transmembrane protein 55B	ssc-miR-206
ENSSSCG00000002345	ELMSAN1	ELM2 and Myb/SANTlike domain containing 1	ssc-miR-206
ENSSSCG00000002051	ABHD4	abhydrolase domain containing 4	ssc-miR-206
ENSSSCG00000002288	ATP6V1D	ATPase, H+ transporting, lysosomal 34kDa, V1 subunit D	ssc-miR-206
ENSSSCG00000002703	TERF2IP	telomeric repeat binding factor 2, interacting protein	ssc-miR-206
ENSSSCG00000003520	CDC42	cell division cycle 42 (GTP binding protein, 25kDa)	ssc-miR-206
ENSSSCG00000003460	CASP9	caspase 9, apoptosisrelated cysteine peptidase	ssc-miR-206
ENSSSCG00000002620	EFHC1	EFhand domain (Cterminal) containing 1	ssc-miR-206
ENSSSCG00000002474	PPP4R4	protein phosphatase 4, regulatory subunit 4	ssc-miR-206
ENSSSCG00000001918	NPTN	neuroplastin	ssc-miR-206
ENSSSCG00000002305	EXD2	exonuclease 3'5' domain containing 2	ssc-miR-206
ENSSSCG00000003826	HOOK1	hook homolog 1 (Drosophila)	ssc-miR-206
ENSSSCG00000006664	MTMR11	myotubularin related protein 11	ssc-miR-206
ENSSSCG00000006039	LRP12	low density lipoprotein receptorrelated protein 12	ssc-miR-206
ENSSSCG00000006735	PTGFRN	prostaglandin F2 receptor negative regulator	ssc-miR-206
ENSSSCG00000004935	PTPLAD1	protein tyrosine phosphataselike A domain containing 1	ssc-miR-206
ENSSSCG00000006727	WDR3	WD repeat domain 3	ssc-miR-206
ENSSSCG00000006403	CRP	Creactive protein, pentraxinrelated	ssc-miR-206
ENSSSCG00000006286	SELE	selectin E	ssc-miR-206
ENSSSCG00000004364	HACE1	HECT domain and ankyrin repeat containing E3 ubiquitin protein ligase 1	ssc-miR-206
ENSSSCG00000005354	TRMT10B	tRNA methyltransferase 10 homolog B (S. cerevisiae)	ssc-miR-206
ENSSSCG00000005664	LRRC8A	leucine rich repeat containing 8 family, member A	ssc-miR-206
ENSSSCG00000004087	CCDC170	coiledcoil domain containing 170	ssc-miR-206
ENSSSCG00000006875	LPPR4	lipid phosphate phosphataserelated protein type 4	ssc-miR-206
ENSSSCG00000004414	CD164	CD164 molecule, sialomucin	ssc-miR-206
ENSSSCG00000005127	CAAP1	caspase activity and apoptosis inhibitor 1	ssc-miR-206
ENSSSCG00000003672	CAP1	CAP, adenylate cyclaseassociated protein 1 (yeast)	ssc-miR-206
ENSSSCG00000004738	MAPKBP1	mitogenactivated protein kinase binding protein 1	ssc-miR-206
ENSSSCG00000006870	HIAT1	hippocampus abundant transcript 1	ssc-miR-206
ENSSSCG00000017284	GH1	growth hormone B	ssc-miR-214
ENSSSCG00000004731	VPS39	vacuolar protein sorting 39 homolog (S. cerevisiae)	ssc-miR-206
ENSSSCG00000005636	SLC25A25	solute carrier family 25 (mitochondrial carrier; phosphate carrier), member 25	ssc-miR-206
ENSSSCG00000005669	FAM73B	family with sequence similarity 73, member B	ssc-miR-206
ENSSSCG00000003730	RNF138	ring finger protein 138, E3 ubiquitin protein ligase	ssc-miR-206
ENSSSCG00000004145	ABRACL	ABRA Cterminal like	ssc-miR-206
ENSSSCG00000006186	TRPA1	transient receptor potential cation channel, subfamily A, member 1	ssc-miR-206
ENSSSCG00000004393	GTF3C6	general transcription factor IIIC, polypeptide 6, alpha 35kDa	ssc-miR-206
ENSSSCG00000004647	DTWD1	DTW domain containing 1	ssc-miR-206
ENSSSCG00000004927	CLPX	ClpX caseinolytic peptidase X homolog (E. coli)	ssc-miR-206
ENSSSCG00000006523	MTX1	metaxin 1	ssc-miR-206
ENSSSCG00000004577	NARG2	NMDA receptor regulated 2	ssc-miR-206
ENSSSCG00000006388	DCAF8	DDB1 and CUL4 associated factor 8	ssc-miR-206
ENSSSCG00000006145	E2F5	E2F transcription factor 5, p130binding	ssc-miR-206
ENSSSCG00000005388	INVS	inversin	ssc-miR-206
ENSSSCG00000003891	CYP4A11	cytochrome P450, family 4, subfamily A, polypeptide 11	ssc-miR-206
ENSSSCG00000004464	FAM46A	family with sequence similarity 46, member A	ssc-miR-206
ENSSSCG00000004209	PTPRK	protein tyrosine phosphatase, receptor type, K	ssc-miR-206
ENSSSCG00000006644	CERS2	ceramide synthase 2	ssc-miR-206
ENSSSCG00000004241	GJA1	gap junction protein, alpha 1, 43kDa	ssc-miR-206
ENSSSCG00000006066	RNF19A	ring finger protein 19A, E3 ubiquitin protein ligase	ssc-miR-206
ENSSSCG00000011690	PLSCR4	phospholipid scramblase 4	ssc-miR-206
ENSSSCG00000007336	NNAT	neuronatin	ssc-miR-206
ENSSSCG00000009934	KCTD10	potassium channel tetramerisation domain containing 10	ssc-miR-206
ENSSSCG00000010547	ERLIN1	ER lipid raft associated 1	ssc-miR-206
ENSSSCG00000008178	AFF3	AF4/FMR2 family, member 3	ssc-miR-206
ENSSSCG00000012718	LDOC1	leucine zipper, downregulated in cancer 1	ssc-miR-206
ENSSSCG00000009331	C13ORF33	mesenteric estrogendependent adipogenesis	ssc-miR-206
ENSSSCG00000011107	CCNY	cyclin Y	ssc-miR-206
ENSSSCG00000011546	MTMR14	myotubularin related protein 14	ssc-miR-206
ENSSSCG00000008415	ASB3	GPR75ASB3 readthrough	ssc-miR-206
ENSSSCG00000012253	CASK	calcium/calmodulindependent serine protein kinase (MAGUK family)	ssc-miR-206
ENSSSCG00000011290	HIGD1A	HIG1 hypoxia inducible domain family, member 1A	ssc-miR-206
ENSSSCG00000009682	HMBOX1	homeobox containing 1	ssc-miR-206
ENSSSCG00000012434	ATRX	alpha thalassemia/mental retardation syndrome Xlinked	ssc-miR-206
ENSSSCG00000008562	C2ORF18	chromosome 2 open reading frame 18	ssc-miR-206
ENSSSCG00000012287	TFE3	transcription factor binding to IGHM enhancer 3	ssc-miR-206
ENSSSCG00000009602	ATP6V1B2	ATPase, H+ transporting, lysosomal 56/58kDa, V1 subunit B2	ssc-miR-206
ENSSSCG00000010156	ARID4B	AT rich interactive domain 4B (RBP1like)	ssc-miR-206
ENSSSCG00000012119	TMSB4	thymosin beta 4, Xlinked	ssc-miR-206
ENSSSCG00000009771	DDX55	DEAD (AspGluAlaAsp) box polypeptide 55	ssc-miR-206
ENSSSCG00000010036	SLC5A1	solute carrier family 5 (sodium/glucose cotransporter), member 1	ssc-miR-206
ENSSSCG00000008444	PRKCE	protein kinase C, epsilon	ssc-miR-206
ENSSSCG00000012229	GP91PHOX	cytochrome b245, beta polypeptide	ssc-miR-206
ENSSSCG00000008600	PUM2	pumilio homolog 2 (Drosophila)	ssc-miR-206
ENSSSCG00000011752	FNDC3B	fibronectin type III domain containing 3B	ssc-miR-206
ENSSSCG00000009942	DAO	Daminoacid oxidase	ssc-miR-206
ENSSSCG00000010198	BMS1	BMS1 homolog, ribosome assembly protein (yeast)	ssc-miR-206
ENSSSCG00000013144	MPEG1	macrophage expressed 1	ssc-miR-206
ENSSSCG00000008240	SH2D6	SH2 domain containing 6	ssc-miR-206
ENSSSCG00000010511	LCOR	ligand dependent nuclear receptor corepressor	ssc-miR-206
ENSSSCG00000012162	EIF1AX	eukaryotic translation initiation factor 1A, Xlinked	ssc-miR-206
ENSSSCG00000008349	CNRIP1	cannabinoid receptor interacting protein 1	ssc-miR-206
ENSSSCG00000012742	MTM1	myotubularin 1	ssc-miR-206
ENSSSCG00000011534	BHLHE40	basic helixloophelix family, member e40	ssc-miR-206
ENSSSCG00000010312	PLAU	plasminogen activator, urokinase	ssc-miR-206
ENSSSCG00000007833	PRKCB	protein kinase C, beta	ssc-miR-206
ENSSSCG00000011395	RBM5	RNA binding motif protein 5	ssc-miR-206
ENSSSCG00000010575	PPRC1	peroxisome proliferatoractivated receptor gamma, coactivatorrelated 1	ssc-miR-206
ENSSSCG00000029334	MYT1L	myelin transcription factor 1like	ssc-miR-206
ENSSSCG00000008499	STRN	striatin, calmodulin binding protein	ssc-miR-206
ENSSSCG00000011201	SATB1	SATB homeobox 1	ssc-miR-206
ENSSSCG00000011841	SENP5	SUMO1/sentrin specific peptidase 5	ssc-miR-206
ENSSSCG00000012656	ELF4	E74like factor 4 (ets domain transcription factor)	ssc-miR-206
ENSSSCG00000007585	BETAACTIN	actin, beta	ssc-miR-206
ENSSSCG00000007249	C20ORF112	chromosome 20 open reading frame 112	ssc-miR-206
ENSSSCG00000012595	LRCH2	leucinerich repeats and calponin homology (CH) domain containing 2	ssc-miR-206
ENSSSCG00000023135	TMEM18	transmembrane protein 18	ssc-miR-206
ENSSSCG00000010319	SAMD8	sterile alpha motif domain containing 8	ssc-miR-206
ENSSSCG00000011825	ATP13A3	ATPase type 13A3	ssc-miR-206
ENSSSCG00000010926	SYT2	synaptotagmin II	ssc-miR-206
ENSSSCG00000008132	STARD7	StARrelated lipid transfer (START) domain containing 7	ssc-miR-206
ENSSSCG00000010914	NAV1	neuron navigator 1	ssc-miR-206
ENSSSCG00000011928	CCDC80	coiledcoil domain containing 80	ssc-miR-206
ENSSSCG00000008773	PGM2	phosphoglucomutase 2	ssc-miR-206
ENSSSCG00000008346	APLF	aprataxin and PNKP like factor	ssc-miR-206
ENSSSCG00000012844	SLC25A22	solute carrier family 25 (mitochondrial carrier: glutamate), member 22	ssc-miR-206
ENSSSCG00000011397	SLC38A3	solute carrier family 38, member 3	ssc-miR-206
ENSSSCG00000011904	UPK1B	uroplakin 1B	ssc-miR-206
ENSSSCG00000009933	UBE3B	ubiquitin protein ligase E3B	ssc-miR-206
ENSSSCG00000024164	TMEM18	transmembrane protein 18	ssc-miR-206
ENSSSCG00000011747	CLDN11	claudin 11	ssc-miR-206
ENSSSCG00000010399	NCOA4	nuclear receptor coactivator 4	ssc-miR-206
ENSSSCG00000011499	LRIG1	leucinerich repeats and immunoglobulinlike domains 1	ssc-miR-206
ENSSSCG00000009683	KIF13B	kinesin family member 13B	ssc-miR-206
ENSSSCG00000008554	ABHD1	abhydrolase domain containing 1	ssc-miR-206
ENSSSCG00000009370	FOXO1	forkhead box O1	ssc-miR-206
ENSSSCG00000015097	DDX6	DEAD (AspGluAlaAsp) box helicase 6	ssc-miR-206
ENSSSCG00000015843	UBXN8	UBX domain protein 8	ssc-miR-206
ENSSSCG00000013257	ATG13	autophagy related 13	ssc-miR-206
ENSSSCG00000027854	HSD17B6	hydroxysteroid (17beta) dehydrogenase 6 homolog (mouse)	ssc-miR-206
ENSSSCG00000016581	CALU	calumenin	ssc-miR-206
ENSSSCG00000016290	EFHD1	EFhand domain family, member D1	ssc-miR-206
ENSSSCG00000014063	SFXN1	sideroflexin 1	ssc-miR-206
ENSSSCG00000013303	ABTB2	ankyrin repeat and BTB (POZ) domain containing 2	ssc-miR-206
ENSSSCG00000016114	FAM117B	family with sequence similarity 117, member B	ssc-miR-206
ENSSSCG00000016174	FN1	fibronectin 1	ssc-miR-206
ENSSSCG00000023229	ETV5	ets variant 5	ssc-miR-206
ENSSSCG00000015030	DLAT	dihydrolipoamide Sacetyltransferase	ssc-miR-206
ENSSSCG00000017502	PGAP3	postGPI attachment to proteins 3	ssc-miR-206
ENSSSCG00000017643	SEPT4	septin 4	ssc-miR-206
ENSSSCG00000015823	RAB11FIP1	RAB11 family interacting protein 1 (class I)	ssc-miR-206
ENSSSCG00000014062	C5ORF25	chromosome 5 open reading frame 25	ssc-miR-206
ENSSSCG00000014019	MAML1	mastermindlike 1 (Drosophila)	ssc-miR-206
ENSSSCG00000024752	ALDH4A1	aldehyde dehydrogenase 4 family, member A1	ssc-miR-206
ENSSSCG00000017212	SUMO2	SMT3 suppressor of mif two 3 homolog 2 (S. cerevisiae)	ssc-miR-206
ENSSSCG00000017635	MKS1	Meckel syndrome, type 1	ssc-miR-206
ENSSSCG00000022018	FHOD1	formin homology 2 domain containing 1	ssc-miR-206
ENSSSCG00000014579	TMEM41B	transmembrane protein 41B	ssc-miR-206
ENSSSCG00000015540	MR1	major histocompatibility complex, class Irelated	ssc-miR-206
ENSSSCG00000017702	CCL23	chemokine (CC motif) ligand 23	ssc-miR-206
ENSSSCG00000017666	CLTC	clathrin, heavy chain (Hc)	ssc-miR-206
ENSSSCG00000020853	BTBD3	BTB (POZ) domain containing 3	ssc-miR-206
ENSSSCG00000017861	ASPA	aspartoacylase	ssc-miR-206
ENSSSCG00000016095	CLK1	CDClike kinase 1	ssc-miR-206
ENSSSCG00000013333	BDNF	brainderived neurotrophic factor	ssc-miR-206
ENSSSCG00000015232	ST3GAL4	ST3 betagalactoside alpha2,3sialyltransferase 4	ssc-miR-206
ENSSSCG00000017072	GALNT10	UDPNacetylalphaDgalactosamine:polypeptide Nacetylgalactosaminyltransferase 10 (GalNAcT10)	ssc-miR-206
ENSSSCG00000030359	ARHGEF3	Rho guanine nucleotide exchange factor (GEF) 3	ssc-miR-206
ENSSSCG00000025357	C2ORF43	chromosome 2 open reading frame 43	ssc-miR-206
ENSSSCG00000017903	SPAG7	sperm associated antigen 7	ssc-miR-206
ENSSSCG00000016643	TMEM168	transmembrane protein 168	ssc-miR-206
ENSSSCG00000013272	FUCT1	solute carrier family 35, member C1	ssc-miR-206
ENSSSCG00000023272	ILK	integrinlinked kinase	ssc-miR-206
ENSSSCG00000013760	C19ORF57	chromosome 19 open reading frame 57	ssc-miR-206
ENSSSCG00000015556	LAMC2	laminin, gamma 2	ssc-miR-206
ENSSSCG00000013629	SMARCA4	SWI/SNF related, matrix associated, actin dependent regulator of chromatin, subfamily a, member 4	ssc-miR-206
ENSSSCG00000015825	GPR124	G proteincoupled receptor 124	ssc-miR-206
ENSSSCG00000013743	LYL1	lymphoblastic leukemia derived sequence 1	ssc-miR-206
ENSSSCG00000022767	HIAT1	hippocampus abundant transcript 1	ssc-miR-206
ENSSSCG00000022155	RBPJ	recombination signal binding protein for immunoglobulin kappa J region	ssc-miR-206
ENSSSCG00000030014	RAP1B	RAP1B, member of RAS oncogene family	ssc-miR-206
ENSSSCG00000017473	TOP2A	topoisomerase (DNA) II alpha 170kDa	ssc-miR-206
ENSSSCG00000012129	GLRA2	glycine receptor, alpha 2	ssc-miR-101
ENSSSCG00000014955	MRE11A	MRE11 meiotic recombination 11 homolog A (S. cerevisiae)	ssc-miR-206
ENSSSCG00000025647	FUCT1	solute carrier family 35, member C1	ssc-miR-206
ENSSSCG00000017543	CALCOCO2	calcium binding and coiledcoil domain 2	ssc-miR-206
ENSSSCG00000021196	HIC2	hypermethylated in cancer 2	ssc-miR-206
ENSSSCG00000017264	AMZ2	archaelysin family metallopeptidase 2	ssc-miR-206
ENSSSCG00000027675	FOXP1	forkhead box P1	ssc-miR-206
ENSSSCG00000013259	DGKZ	diacylglycerol kinase, zeta	ssc-miR-206
ENSSSCG00000015072	PCSK7	proprotein convertase subtilisin/kexin type 7	ssc-miR-206
ENSSSCG00000026592	TLR6	tolllike receptor 6	ssc-miR-206
ENSSSCG00000026746	CEP70	centrosomal protein 70kDa	ssc-miR-206
ENSSSCG00000021906	SYT7	synaptotagmin VII	ssc-miR-206
ENSSSCG00000016723	URGCP	upregulator of cell proliferation	ssc-miR-206
ENSSSCG00000013314	QSER1	glutamine and serine rich 1	ssc-miR-206
ENSSSCG00000027663	NLK	nemolike kinase	ssc-miR-206
ENSSSCG00000024761	SNX13	sorting nexin 13	ssc-miR-206
ENSSSCG00000030225	TRA2B	transformer 2 beta homolog (Drosophila)	ssc-miR-206
ENSSSCG00000022521	DPY19L3	dpy19like 3 (C. elegans)	ssc-miR-206
ENSSSCG00000010727	GPR26	G protein-coupled receptor 26	ssc-miR-320
ENSSSCG00000009224	AFF1	AF4/FMR2 family, member 1	ssc-miR-206
ENSSSCG00000027598	SELT	selenoprotein T	ssc-miR-206
ENSSSCG00000024434	AP2B1	adaptorrelated protein complex 2, beta 1 subunit	ssc-miR-206
ENSSSCG00000021161	CKS2	CDC28 protein kinase regulatory subunit 2	ssc-miR-206
ENSSSCG00000028058	CCDC69	coiledcoil domain containing 69	ssc-miR-206
ENSSSCG00000030589	HS3ST3A1	heparan sulfate (glucosamine) 3Osulfotransferase 3A1	ssc-miR-206
ENSSSCG00000025994	CGRRF1	cell growth regulator with ring finger domain 1	ssc-miR-206
ENSSSCG00000028881	CNIH3	cornichon homolog 3 (Drosophila)	ssc-miR-206
ENSSSCG00000022124	NANP	Nacetylneuraminic acid phosphatase	ssc-miR-206
ENSSSCG00000023956	NEDD9	neural precursor cell expressed, developmentally downregulated 9	ssc-miR-206
ENSSSCG00000022827	KDM5B	lysine (K)specific demethylase 5B	ssc-miR-206
ENSSSCG00000021820	ALG9	asparaginelinked glycosylation 9, alpha1,2mannosyltransferase homolog (S. cerevisiae)	ssc-miR-206
ENSSSCG00000021004	DERL1	derlin 1	ssc-miR-206
ENSSSCG00000022125	HOOK3	hook homolog 3 (Drosophila)	ssc-miR-206
ENSSSCG00000027100	MED31	mediator complex subunit 31	ssc-miR-206
ENSSSCG00000020967	CD300A	CD300a molecule	ssc-miR-206
ENSSSCG00000021516	MCPH1	microcephalin 1	ssc-miR-206
ENSSSCG00000028372	FAM131A	family with sequence similarity 131, member A	ssc-miR-206
ENSSSCG00000020885	NUS1	nuclear undecaprenyl pyrophosphate synthase 1 homolog (S. cerevisiae)	ssc-miR-206
ENSSSCG00000024254	ALKBH7	alkB, alkylation repair homolog 7 (E. coli)	ssc-miR-206
ENSSSCG00000029812	CCDC48	coiledcoil domain containing 48	ssc-miR-206
ENSSSCG00000028245	TTPAL	tocopherol (alpha) transfer proteinlike	ssc-miR-206
ENSSSCG00000021451	CGRRF1	cell growth regulator with ring finger domain 1	ssc-miR-206
ENSSSCG00000024751	SPRED3	sproutyrelated, EVH1 domain containing 3	ssc-miR-206
ENSSSCG00000016475	TRBC2	T cell receptor beta constant 2	ssc-miR-206
ENSSSCG00000021793	C4ORF34	chromosome 4 open reading frame 34	ssc-miR-206
ENSSSCG00000028538	RLIM	ring finger protein, LIM domain interacting	ssc-miR-206
ENSSSCG00000024778	CYP4A24	cytochrome P450, family 4, subfamily A, polypeptide 11	ssc-miR-206
ENSSSCG00000020852	TRPA1	transient receptor potential cation channel, subfamily A, member 1	ssc-miR-206
ENSSSCG00000023934	KCNIP4	Kv channel interacting protein 4	ssc-miR-206
ENSSSCG00000027230	SLC35G1	solute carrier family 35, member G1	ssc-miR-206
ENSSSCG00000026246	B3GAT2	beta1,3glucuronyltransferase 2 (glucuronosyltransferase S)	ssc-miR-206
ENSSSCG00000028711	CASP1	caspase 1, apoptosisrelated cysteine peptidase	ssc-miR-206
ENSSSCG00000020830	NACA	nascent polypeptideassociated complex alpha subunit	ssc-miR-206
ENSSSCG00000023253	RABGAP1L	RAB GTPase activating protein 1like	ssc-miR-206
ENSSSCG00000025176	NOTCH3	notch 3	ssc-miR-206
ENSSSCG00000028694	ATP6V1B2	ATPase, H+ transporting, lysosomal 56/58kDa, V1 subunit B2	ssc-miR-206
ENSSSCG00000021672	WBP2	WW domain binding protein 2	ssc-miR-206
ENSSSCG00000022282	BDH2	3hydroxybutyrate dehydrogenase, type 2	ssc-miR-206
ENSSSCG00000022683	TBP	TATA box binding protein	ssc-miR-206
ENSSSCG00000023966	DDX24	DEAD (AspGluAlaAsp) box polypeptide 24	ssc-miR-206
ENSSSCG00000030197	CD2AP	CD2associated protein	ssc-miR-206
ENSSSCG00000022689	GADD45B	growth arrest and DNAdamageinducible, beta	ssc-miR-206
ENSSSCG00000024513	KLHL18	kelchlike 18 (Drosophila)	ssc-miR-206
ENSSSCG00000022610	ZNF317	zinc finger protein 317	ssc-miR-206
ENSSSCG00000028057	IL10RA	interleukin 10 receptor, alpha	ssc-miR-206
ENSSSCG00000026318	NETO2	neuropilin (NRP) and tolloid (TLL)like 2	ssc-miR-206
ENSSSCG00000025901	LCLAT1	lysocardiolipin acyltransferase 1	ssc-miR-206
ENSSSCG00000026268	DLG5	discs, large homolog 5 (Drosophila)	ssc-miR-206
ENSSSCG00000029985	ARL10	ADPribosylation factorlike 10	ssc-miR-206
ENSSSCG00000030125	SEP15	15 kDa selenoprotein precursor	ssc-miR-206
ENSSSCG00000024881	TCP11L2	tcomplex 11, testisspecificlike 2	ssc-miR-206
ENSSSCG00000030302	SEPW1	selenoprotein W, 1	ssc-miR-206
ENSSSCG00000029349	RALGAPA1	Ral GTPase activating protein, alpha subunit 1 (catalytic)	ssc-miR-206
ENSSSCG00000029710	GCNT4	glucosaminyl (Nacetyl) transferase 4, core 2	ssc-miR-206
ENSSSCG00000026968	SLC20A2	solute carrier family 20 (phosphate transporter), member 2	ssc-miR-206
ENSSSCG00000025564	GAS2L1	growth arrestspecific 2 like 1	ssc-miR-206
ENSSSCG00000021238	HSD3B7	hydroxydelta5steroid dehydrogenase, 3 beta and steroid deltaisomerase 7	ssc-miR-206
ENSSSCG00000024954	FGF1	fibroblast growth factor 1 (acidic)	ssc-miR-206
ENSSSCG00000022630	FLYWCH2	FLYWCH family member 2	ssc-miR-206
ENSSSCG00000027443	MRAS	muscle RAS oncogene homolog	ssc-miR-206
ENSSSCG00000022204	AGRN	agrin	ssc-miR-206
ENSSSCG00000012591	AMOT	angiomotin	ssc-miR-206
ENSSSCG00000024596	CCRN4L	CCR4 carbon catabolite repression 4like (S. cerevisiae)	ssc-miR-206
ENSSSCG00000029231	PigE108A11.6	leukocyte immunoglobulinlike receptor, subfamily B (with TM and ITIM domains), member 5	ssc-miR-206
ENSSSCG00000000031	MCAT	malonyl CoA:ACP acyltransferase (mitochondrial)	ssc-miR-206
ENSSSCG00000022900	SUPT16H	suppressor of Ty 16 homolog (S. cerevisiae)	ssc-miR-206
ENSSSCG00000014920	FZD4	frizzled family receptor 4	ssc-miR-206
ENSSSCG00000025166	PION	pigeon homolog (Drosophila)	ssc-miR-206
ENSSSCG00000026122	THAP5	THAP domain containing 5	ssc-miR-206
ENSSSCG00000012275	ARAF	vraf murine sarcoma 3611 viral oncogene homolog	ssc-miR-206
ENSSSCG00000012142	AP1S2	adaptorrelated protein complex 1, sigma 2 subunit	ssc-miR-206
ENSSSCG00000021569	MMP25	matrix metallopeptidase 25	ssc-miR-206
ENSSSCG00000010554	SCD	stearoylCoA desaturase (delta9desaturase)	ssc-miR-206
ENSSSCG00000026333	GTSF1	gametocyte specific factor 1	ssc-miR-206
ENSSSCG00000022729	KLHL6	kelchlike 6 (Drosophila)	ssc-miR-206
ENSSSCG00000004406	GPR6	G protein-coupled receptor 6	ssc-miR-214
ENSSSCG00000007505	CTCFL	CCCTCbinding factor (zinc finger protein)like	ssc-miR-206
ENSSSCG00000016027	ITGAV	integrin, alpha V	ssc-miR-206
ENSSSCG00000011102	NRP1	neuropilin 1	ssc-miR-206
ENSSSCG00000023019	ZSWIM5	zinc finger, SWIMtype containing 5	ssc-miR-206
ENSSSCG00000002792	HSF4	heat shock transcription factor 4	ssc-miR-206
ENSSSCG00000027472	GCA	grancalcin, EFhand calcium binding protein	ssc-miR-206
ENSSSCG00000012463	CHM	choroideremia (Rab escort protein 1)	ssc-miR-206
ENSSSCG00000026006	KLF13	Kruppellike factor 13	ssc-miR-206
ENSSSCG00000004421	FYN	FYN oncogene related to SRC, FGR, YES	ssc-miR-206
ENSSSCG00000012182	PCYT1B	phosphate cytidylyltransferase 1, choline, beta	ssc-miR-206
ENSSSCG00000026294	GMFB	glia maturation factor, beta	ssc-miR-206
ENSSSCG00000027912	COMMD8	COMM domain containing 8	ssc-miR-206
ENSSSCG00000029571	AVIL	advillin	ssc-miR-206
ENSSSCG00000000003	TTC38	tetratricopeptide repeat domain 38	ssc-miR-320
ENSSSCG00000000036	PACSIN2	protein kinase C and casein kinase substrate in neurons 2	ssc-miR-320
ENSSSCG00000000029	SCUBE1	signal peptide, CUB domain, EGFlike 1	ssc-miR-320
ENSSSCG00000000198	DNAJC22	DnaJ (Hsp40) homolog, subfamily C, member 22	ssc-miR-320
ENSSSCG00000000162	BTBD11	BTB (POZ) domain containing 11	ssc-miR-320
ENSSSCG00000000124	NOL12	nucleolar protein 12	ssc-miR-320
ENSSSCG00000000444	DCTN2	dynactin 2 (p50)	ssc-miR-320
ENSSSCG00000000456	SLC16A7	solute carrier family 16, member 7 (monocarboxylic acid transporter 2)	ssc-miR-320
ENSSSCG00000025542	TMEM194A	transmembrane protein 194A	ssc-miR-320
ENSSSCG00000000736	TEAD4	TEA domain family member 4	ssc-miR-320
ENSSSCG00000000728	PARP11	poly (ADPribose) polymerase family, member 11	ssc-miR-320
ENSSSCG00000000648	CLEC7A	Ctype lectin domain family 7, member A	ssc-miR-320
ENSSSCG00000000751	CCDC77	coiledcoil domain containing 77	ssc-miR-320
ENSSSCG00000000512	TBC1D15	TBC1 domain family, member 15	ssc-miR-320
ENSSSCG00000000552	MED21	mediator complex subunit 21	ssc-miR-320
ENSSSCG00000000735	TSPAN9	tetraspanin 9	ssc-miR-320
ENSSSCG00000000847	TDG	thymineDNA glycosylase	ssc-miR-320
ENSSSCG00000000522	NAP1L1	nucleosome assembly protein 1like 1	ssc-miR-320
ENSSSCG00000000709	PLEKHG6	pleckstrin homology domain containing, family G (with RhoGef domain) member 6	ssc-miR-320
ENSSSCG00000000545	KLHDC5	kelch domain containing 5	ssc-miR-320
ENSSSCG00000000682	GNB3	guanine nucleotide binding protein (G protein), beta polypeptide 3	ssc-miR-320
ENSSSCG00000000753	WNK1	WNK lysine deficient protein kinase 1	ssc-miR-320
ENSSSCG00000000702	ZNF384	zinc finger protein 384	ssc-miR-320
ENSSSCG00000000767	ATP6V1E1	ATPase, H+ transporting, lysosomal 31kDa, V1 subunit E1	ssc-miR-320
ENSSSCG00000024259	PPP1R11	protein phosphatase 1, regulatory (inhibitor) subunit 11	ssc-miR-320
ENSSSCG00000001654	PPP2R5D	protein phosphatase 2, regulatory subunit B', delta	ssc-miR-320
ENSSSCG00000000895	SNRPF	small nuclear ribonucleoprotein polypeptide F	ssc-miR-320
ENSSSCG00000006060	GRHL2	grainyhead-like 2 (Drosophila)	ssc-miR-320
ENSSSCG00000028347	PPP1R11	protein phosphatase 1, regulatory (inhibitor) subunit 11	ssc-miR-320
ENSSSCG00000001493	PRIM2	primase, DNA, polypeptide 2 (58kDa)	ssc-miR-320
ENSSSCG00000001074	KDM1B	lysine (K)specific demethylase 1B	ssc-miR-320
ENSSSCG00000001219	TRIM27	tripartite motif containing 27	ssc-miR-320
ENSSSCG00000001567	CPNE5	copine V	ssc-miR-320
ENSSSCG00000001708	CDC5L	CDC5 cell division cycle 5like (S. pombe)	ssc-miR-320
ENSSSCG00000001347	MRPS18B	protein phosphatase 1, regulatory subunit 10	ssc-miR-320
ENSSSCG00000001390	PSORS1C2	psoriasis susceptibility 1 candidate 2	ssc-miR-320
ENSSSCG00000001057	CCDC90A	coiledcoil domain containing 90A	ssc-miR-320
ENSSSCG00000000884	APAF1	apoptotic peptidase activating factor 1	ssc-miR-320
ENSSSCG00000001477	RING1	ring finger protein 1	ssc-miR-320
ENSSSCG00000002411	GTF2A1	general transcription factor IIA, 1, 19/37kDa	ssc-miR-320
ENSSSCG00000003592	SDC3	syndecan 3	ssc-miR-320
ENSSSCG00000002448	CPSF2	cleavage and polyadenylation specific factor 2, 100kDa	ssc-miR-320
ENSSSCG00000002041	SLC7A7	solute carrier family 7 (amino acid transporter light chain, y+L system), member 7	ssc-miR-320
ENSSSCG00000003667	TRIT1	tRNA isopentenyltransferase 1	ssc-miR-320
ENSSSCG00000002681	HSDL1	hydroxysteroid dehydrogenase like 1	ssc-miR-320
ENSSSCG00000001985	CBLN3	cerebellin 3 precursor	ssc-miR-320
ENSSSCG00000003454	KAZN	kazrin, periplakin interacting protein	ssc-miR-320
ENSSSCG00000002136	TMEM55B	transmembrane protein 55B	ssc-miR-320
ENSSSCG00000002254	NR2F2	nuclear receptor subfamily 2, group F, member 2	ssc-miR-320
ENSSSCG00000002708	TMEM231	transmembrane protein 231	ssc-miR-320
ENSSSCG00000005921	HEATR7A	HEAT repeat containing 7A	ssc-miR-7136-5p
ENSSSCG00000003369	ICMT	isoprenylcysteine carboxyl methyltransferase	ssc-miR-320
ENSSSCG00000001871	HMG20A	high mobility group 20A	ssc-miR-320
ENSSSCG00000002760	NIP7	nuclear import 7 homolog (S. cerevisiae)	ssc-miR-320
ENSSSCG00000002841	N4BP1	NEDD4 binding protein 1	ssc-miR-320
ENSSSCG00000002427	EML5	echinoderm microtubule associated protein like 5	ssc-miR-320
ENSSSCG00000001888	RPP25	ribonuclease P/MRP 25kDa subunit	ssc-miR-320
ENSSSCG00000003400	NMNAT1	nicotinamide nucleotide adenylyltransferase 1	ssc-miR-320
ENSSSCG00000003460	CASP9	caspase 9, apoptosisrelated cysteine peptidase	ssc-miR-320
ENSSSCG00000002628	ICK	intestinal cell (MAKlike) kinase	ssc-miR-320
ENSSSCG00000001887	SCAMP5	secretory carrier membrane protein 5	ssc-miR-320
ENSSSCG00000001955	SRP54	signal recognition particle 54kDa	ssc-miR-320
ENSSSCG00000002843	LONP2	lon peptidase 2, peroxisomal	ssc-miR-320
ENSSSCG00000001823	UROC1	urocanate hydratase 1	ssc-miR-320
ENSSSCG00000002332	SIPA1L1	signalinduced proliferationassociated 1 like 1	ssc-miR-320
ENSSSCG00000003465	FBLIM1	filamin binding LIM protein 1	ssc-miR-320
ENSSSCG00000002804	CSNK2A2	casein kinase 2, alpha prime polypeptide	ssc-miR-320
ENSSSCG00000002305	EXD2	exonuclease 3'5' domain containing 2	ssc-miR-320
ENSSSCG00000002432	KCNK13	potassium channel, subfamily K, member 13	ssc-miR-320
ENSSSCG00000003477	NECAP2	NECAP endocytosis associated 2	ssc-miR-320
ENSSSCG00000001903	EDC3	enhancer of mRNA decapping 3 homolog (S. cerevisiae)	ssc-miR-320
ENSSSCG00000002956	PSMD8	proteasome (prosome, macropain) 26S subunit, nonATPase, 8	ssc-miR-320
ENSSSCG00000002137	APEX1	APEX nuclease (multifunctional DNA repair enzyme) 1	ssc-miR-320
ENSSSCG00000003345	TMEM88B	transmembrane protein 88B	ssc-miR-320
ENSSSCG00000005489	AKNA	AThook transcription factor	ssc-miR-320
ENSSSCG00000004307	AKIRIN2	akirin 2	ssc-miR-320
ENSSSCG00000004010	C6ORF70	chromosome 6 open reading frame 70	ssc-miR-320
ENSSSCG00000006168	PEX2	peroxisomal biogenesis factor 2	ssc-miR-320
ENSSSCG00000003705	CABLES1	Cdk5 and Abl enzyme substrate 1	ssc-miR-320
ENSSSCG00000004772	BAHD1	bromo adjacent homology domain containing 1	ssc-miR-320
ENSSSCG00000004812	IGF1R	insulinlike growth factor 1 receptor	ssc-miR-320
ENSSSCG00000006735	PTGFRN	prostaglandin F2 receptor negative regulator	ssc-miR-320
ENSSSCG00000004039	SLC22A3	solute carrier family 22 (extraneuronal monoamine transporter), member 3	ssc-miR-320
ENSSSCG00000006780	WNT2B	winglesstype MMTV integration site family, member 2B	ssc-miR-320
ENSSSCG00000004595	ADAM10	ADAM metallopeptidase domain 10	ssc-miR-320
ENSSSCG00000006385	NCSTN	nicastrin	ssc-miR-320
ENSSSCG00000005943	ST3GAL1	ST3 betagalactoside alpha2,3sialyltransferase 1	ssc-miR-320
ENSSSCG00000006307	RCSD1	RCSD domain containing 1	ssc-miR-320
ENSSSCG00000004746	ITPKA	inositoltrisphosphate 3kinase A	ssc-miR-320
ENSSSCG00000004042	IGF2R	insulinlike growth factor 2 receptor	ssc-miR-320
ENSSSCG00000005469	KIAA1958	KIAA1958	ssc-miR-320
ENSSSCG00000004122	EPM2A	epilepsy, progressive myoclonus type 2A, Lafora disease (laforin)	ssc-miR-320
ENSSSCG00000004154	TNFAIP3	tumor necrosis factor, alphainduced protein 3	ssc-miR-320
ENSSSCG00000004148	CCDC28A	coiledcoil domain containing 28A	ssc-miR-320
ENSSSCG00000006359	ADAMTS4	ADAM metallopeptidase with thrombospondin type 1 motif, 4	ssc-miR-320
ENSSSCG00000005719	RAPGEF1	Rap guanine nucleotide exchange factor (GEF) 1	ssc-miR-320
ENSSSCG00000006543	ADAR	adenosine deaminase, RNAspecific	ssc-miR-320
ENSSSCG00000005436	RAD23B	RAD23 homolog B (S. cerevisiae)	ssc-miR-320
ENSSSCG00000005753	CAMSAP1	calmodulin regulated spectrinassociated protein 1	ssc-miR-320
ENSSSCG00000005305	UNC13B	unc13 homolog B (C. elegans)	ssc-miR-320
ENSSSCG00000004020	SFT2D1	SFT2 domain containing 1	ssc-miR-320
ENSSSCG00000006638	CDC42SE1	CDC42 small effector 1	ssc-miR-320
ENSSSCG00000006156	TPD52	tumor protein D52	ssc-miR-320
ENSSSCG00000005386	STX17	syntaxin 17	ssc-miR-320
ENSSSCG00000003763	IFI44	interferoninduced protein 44	ssc-miR-320
ENSSSCG00000003848	APOER2	low density lipoprotein receptorrelated protein 8, apolipoprotein e receptor	ssc-miR-320
ENSSSCG00000003672	CAP1	CAP, adenylate cyclaseassociated protein 1 (yeast)	ssc-miR-320
ENSSSCG00000004144	HECA	headcase homolog (Drosophila)	ssc-miR-320
ENSSSCG00000004969	KIF23	kinesin family member 23	ssc-miR-320
ENSSSCG00000006898	MTF2	metal response element binding transcription factor 2	ssc-miR-320
ENSSSCG00000004985	GEMIN2	gem (nuclear organelle) associated protein 2	ssc-miR-320
ENSSSCG00000004472	IRAK1BP1	interleukin1 receptorassociated kinase 1 binding protein 1	ssc-miR-320
ENSSSCG00000005701	ASS1	argininosuccinate synthase 1	ssc-miR-320
ENSSSCG00000004622	GNB5	guanine nucleotide binding protein (G protein), beta 5	ssc-miR-320
ENSSSCG00000005661	ENDOG	endonuclease G	ssc-miR-320
ENSSSCG00000003808	AK3L1	adenylate kinase 4	ssc-miR-320
ENSSSCG00000006622	POGZ	pogo transposable element with ZNF domain	ssc-miR-320
ENSSSCG00000004500	C18ORF25	chromosome 18 open reading frame 25	ssc-miR-320
ENSSSCG00000006858	OLFM3	olfactomedin 3	ssc-miR-320
ENSSSCG00000004603	RFX7	regulatory factor X, 7	ssc-miR-320
ENSSSCG00000005082	PCNXL4	pecanexlike 4 (Drosophila)	ssc-miR-320
ENSSSCG00000006520	SCAMP3	secretory carrier membrane protein 3	ssc-miR-320
ENSSSCG00000006841	CLCC1	chloride channel CLIClike 1	ssc-miR-320
ENSSSCG00000006645	SETDB1	SET domain, bifurcated 1	ssc-miR-320
ENSSSCG00000003931	KIF2C	kinesin family member 2C	ssc-miR-320
ENSSSCG00000004276	SMAP1	small ArfGAP 1	ssc-miR-320
ENSSSCG00000009087	IL21	interleukin 21	ssc-miR-7136-5p
ENSSSCG00000004632	GLDN	gliomedin	ssc-miR-320
ENSSSCG00000006126	DECR1	2,4dienoyl CoA reductase 1, mitochondrial	ssc-miR-320
ENSSSCG00000005506	MEGF9	multiple EGFlikedomains 9	ssc-miR-320
ENSSSCG00000004661	MYEF2	myelin expression factor 2	ssc-miR-320
ENSSSCG00000005250	APBA1	amyloid beta (A4) precursor proteinbinding, family A, member 1	ssc-miR-320
ENSSSCG00000004551	ZNF609	zinc finger protein 609	ssc-miR-320
ENSSSCG00000006105	GEM	GTP binding protein overexpressed in skeletal muscle	ssc-miR-320
ENSSSCG00000005355	EXOSC3	exosome component 3	ssc-miR-320
ENSSSCG00000005346	ZCCHC7	zinc finger, CCHC domain containing 7	ssc-miR-320
ENSSSCG00000005773	RBFA	ribosome binding factor A (putative)	ssc-miR-320
ENSSSCG00000006218	PDE7A	phosphodiesterase 7A	ssc-miR-320
ENSSSCG00000004044	IGF2R	insulinlike growth factor 2 receptor	ssc-miR-320
ENSSSCG00000003806	LEPROT	leptin receptor overlapping transcript	ssc-miR-320
ENSSSCG00000006767	MAGI3	membrane associated guanylate kinase, WW and PDZ domain containing 3	ssc-miR-320
ENSSSCG00000009087	IL21	interleukin 21	ssc-miR-320
ENSSSCG00000004629	LYSMD2	LysM, putative peptidoglycanbinding, domain containing 2	ssc-miR-320
ENSSSCG00000006066	RNF19A	ring finger protein 19A, E3 ubiquitin protein ligase	ssc-miR-320
ENSSSCG00000004123	UTRN	utrophin	ssc-miR-320
ENSSSCG00000005308	RUSC2	RUN and SH3 domain containing 2	ssc-miR-320
ENSSSCG00000006502	ARHGEF2	Rho/Rac guanine nucleotide exchange factor (GEF) 2	ssc-miR-320
ENSSSCG00000005222	SLC1A1	solute carrier family 1 (neuronal/epithelial high affinity glutamate transporter, system Xag), member 1	ssc-miR-320
ENSSSCG00000006337	HSD17B7	hydroxysteroid (17beta) dehydrogenase 7	ssc-miR-320
ENSSSCG00000004317	UBE2J1	ubiquitinconjugating enzyme E2, J1	ssc-miR-320
ENSSSCG00000004755	DLL4	deltalike 4 (Drosophila)	ssc-miR-320
ENSSSCG00000004135	ADAT2	adenosine deaminase, tRNAspecific 2	ssc-miR-320
ENSSSCG00000009290	MIPEP	mitochondrial intermediate peptidase	ssc-miR-320
ENSSSCG00000007939	ANKS3	ankyrin repeat and sterile alpha motif domain containing 3	ssc-miR-320
ENSSSCG00000011079	PIP4K2A	phosphatidylinositol5phosphate 4kinase, type II, alpha	ssc-miR-320
ENSSSCG00000010033	PRR14L	proline rich 14like	ssc-miR-320
ENSSSCG00000012230	DYNLT3	dynein, light chain, Tctextype 3	ssc-miR-320
ENSSSCG00000012249	CXORF38	chromosome X open reading frame 38	ssc-miR-320
ENSSSCG00000007723	WBSCR16	WilliamsBeuren syndrome chromosome region 16	ssc-miR-320
ENSSSCG00000008043	TRAF7	TNF receptorassociated factor 7, E3 ubiquitin protein ligase	ssc-miR-320
ENSSSCG00000009770	EIF2B1	eukaryotic translation initiation factor 2B, subunit 1 alpha, 26kDa	ssc-miR-320
ENSSSCG00000013145	DTX4	deltex homolog 4 (Drosophila)	ssc-miR-320
ENSSSCG00000007516	STX16	syntaxin 16	ssc-miR-320
ENSSSCG00000009114	PRSS12	protease, serine, 12 (neurotrypsin, motopsin)	ssc-miR-320
ENSSSCG00000007395	SYS1	SYS1 Golgilocalized integral membrane protein homolog (S. cerevisiae)	ssc-miR-320
ENSSSCG00000011602	XPC	xeroderma pigmentosum, complementation group C	ssc-miR-320
ENSSSCG00000011497	MAGI1	membrane associated guanylate kinase, WW and PDZ domain containing 1	ssc-miR-320
ENSSSCG00000012560	PRPS2	phosphoribosyl pyrophosphate synthetase 1	ssc-miR-320
ENSSSCG00000009729	ZNF84	zinc finger protein 84	ssc-miR-320
ENSSSCG00000011546	MTMR14	myotubularin related protein 14	ssc-miR-320
ENSSSCG00000010053	SPECC1L	sperm antigen with calponin homology and coiledcoil domains 1like	ssc-miR-320
ENSSSCG00000008545	ZNF512	zinc finger protein 512	ssc-miR-320
ENSSSCG00000008484	SRSF7	serine/argininerich splicing factor 7	ssc-miR-320
ENSSSCG00000007895	ZC3H7A	zinc finger CCCHtype containing 7A	ssc-miR-320
ENSSSCG00000011045	FAM188A	family with sequence similarity 188, member A	ssc-miR-320
ENSSSCG00000008974	SDAD1	SDA1 domain containing 1	ssc-miR-320
ENSSSCG00000008340	ANTXR1	anthrax toxin receptor 1	ssc-miR-320
ENSSSCG00000008180	EIF5B	eukaryotic translation initiation factor 5B	ssc-miR-320
ENSSSCG00000010685	TIAL1	TIA1 cytotoxic granuleassociated RNA binding proteinlike 1	ssc-miR-320
ENSSSCG00000010688	MCMBP	minichromosome maintenance complex binding protein	ssc-miR-320
ENSSSCG00000011360	CELSR3	cadherin, EGF LAG sevenpass Gtype receptor 3 (flamingo homolog, Drosophila)	ssc-miR-320
ENSSSCG00000010215	RHOBTB1	Rhorelated BTB domain containing 1	ssc-miR-320
ENSSSCG00000009794	MLXIP	MLX interacting protein	ssc-miR-320
ENSSSCG00000009944	CORO1C	coronin, actin binding protein, 1C	ssc-miR-320
ENSSSCG00000009746	RAN	RAN, member RAS oncogene family	ssc-miR-320
ENSSSCG00000008137	LIMS1	LIM and senescent cell antigenlike domains 1	ssc-miR-320
ENSSSCG00000009497	ABCC4	ATPbinding cassette, subfamily C (CFTR/MRP), member 4	ssc-miR-320
ENSSSCG00000011114	SEC61A2	Sec61 alpha 2 subunit (S. cerevisiae)	ssc-miR-320
ENSSSCG00000009015	PET112	PET112 homolog (yeast)	ssc-miR-320
ENSSSCG00000009319	PAN3	PAN3 poly(A) specific ribonuclease subunit homolog (S. cerevisiae)	ssc-miR-320
ENSSSCG00000009868	RBM19	RNA binding motif protein 19	ssc-miR-320
ENSSSCG00000009951	SGSM1	small G protein signaling modulator 1	ssc-miR-320
ENSSSCG00000009997	OSM	oncostatin M	ssc-miR-320
ENSSSCG00000011013	WAC	WW domain containing adaptor with coiledcoil	ssc-miR-320
ENSSSCG00000007005	CSGALNACT1	chondroitin sulfate Nacetylgalactosaminyltransferase 1	ssc-miR-320
ENSSSCG00000007469	PTP1B	protein tyrosine phosphatase, nonreceptor type 1	ssc-miR-320
ENSSSCG00000007492	C17H20ORF108	family with sequence similarity 210, member B	ssc-miR-320
ENSSSCG00000009197	GRID2	glutamate receptor, ionotropic, delta 2	ssc-miR-320
ENSSSCG00000011129	ITIH5	interalphatrypsin inhibitor heavy chain family, member 5	ssc-miR-320
ENSSSCG00000013083	CPSF7	cleavage and polyadenylation specific factor 7, 59kDa	ssc-miR-320
ENSSSCG00000010259	TYSND1	trypsin domain containing 1	ssc-miR-320
ENSSSCG00000011357	SHISA5	shisa homolog 5 (Xenopus laevis)	ssc-miR-320
ENSSSCG00000010571	C10ORF76	chromosome 10 open reading frame 76	ssc-miR-320
ENSSSCG00000012846	PDDC1	Parkinson disease 7 domain containing 1	ssc-miR-320
ENSSSCG00000007870	SYT17	synaptotagmin XVII	ssc-miR-320
ENSSSCG00000010046	GNAZ	guanine nucleotide binding protein (G protein), alpha z polypeptide	ssc-miR-320
ENSSSCG00000009879	TPCN1	two pore segment channel 1	ssc-miR-320
ENSSSCG00000007286	ACSS2	acylCoA synthetase shortchain family member 2	ssc-miR-320
ENSSSCG00000011278	TRAK1	trafficking protein, kinesin binding 1	ssc-miR-320
ENSSSCG00000012297	CCDC22	coiledcoil domain containing 22	ssc-miR-320
ENSSSCG00000007736	TMEM248	transmembrane protein 248	ssc-miR-320
ENSSSCG00000008226	POLR1A	polymerase (RNA) I polypeptide A, 194kDa	ssc-miR-320
ENSSSCG00000009541	ABHD13	abhydrolase domain containing 13	ssc-miR-320
ENSSSCG00000008747	NCAPG	nonSMC condensin I complex, subunit G	ssc-miR-320
ENSSSCG00000010542	CUTC	cutC copper transporter homolog (E. coli)	ssc-miR-320
ENSSSCG00000011201	SATB1	SATB homeobox 1	ssc-miR-320
[truncated: 883 more rows]
