# Supplementary material for: A Comprehensive MicroRNA Expression Profile Related to Hypoxia Adaptation in the Tibetan Pig
Source: PLoS One. 2015 Nov 16;10(11):e0143260. doi: 10.1371/journal.pone.0143260 (PMC4646468; doi:10.1371/journal.pone.0143260)
Supplement: S8 Table — (XLSX) [file pone.0143260.s014.xlsx]

## Sheet: S8 Table
S8 Table. KEGG pathways enriched for targets of Tibetan pigs and Yorkshire pigs DE miRNAs.
S8A Table. KEGG pathways enriched for targets of upregulated DE miRNAs in Tibetan pig comparing to Yorkshire pig.
S8B Table. KEGG pathways enriched for targets of downregulated DE miRNAs in Tibetan pig comparing to Yorkshire pig.

## Sheet: S8A Table
S8A Table. KEGG pathways enriched for targets of upregulated DE miRNAs in Tibetan pig comparing to Yorkshire pig.
Category	Term	Count	PValue	Genes	Fold Enrichment	Benjamini	FDR
KEGG_PATHWAY	Phosphatidylinositol signaling system	22	0.000716035	IMPA2, INPPL1, PIP5K1A, ITPR3, ITPKA, ITPR2, DGKA, PLCE1, PLCG1, DGKD, PIKFYVE, DGKZ, PLCD1, INPP5D, INPP4A, IPPK, ITPK1, PIP4K2A, PIK3R3, PLCB2, CALM2, PIK3R2	2.1535	0.127866	0.887067
KEGG_PATHWAY	Endocytosis	37	0.0166468	RAB5B, VPS37B, PIP5K1A, IGF1R, ACVR1B, SMAP1, SH3GLB2, PIKFYVE, GIT2, RAB11B, RAB11A, IL2RG, NEDD4L, EHD2, IQSEC1, IQSEC2, STAMBP, EPN3, PLD2, DNM3, VPS45, TGFBR1, RAB4A, LDLRAP1, KDR, EPS15, RAB11FIP5, CBLB, RAB11FIP3, NTRK1, RAB22A, ACAP2, PARD6G, GRK5, ARAP2, RNF41, F2R	1.45659	0.798739	18.8459
KEGG_PATHWAY	Chondroitin sulfate biosynthesis	8	0.0240228	B3GAT2, CSGALNACT1, UST, CSGALNACT2, CHST13, CHST3, B4GALT7, DSE	2.63403	0.787353	26.1015
KEGG_PATHWAY	Inositol phosphate metabolism	14	0.0286569	MINPP1, IMPA2, PLCE1, PLCG1, INPPL1, PIKFYVE, PLCD1, INPP4A, PIP5K1A, IPPK, ITPK1, PIP4K2A, PLCB2, ITPKA	1.87797	0.750515	30.3497
KEGG_PATHWAY	O-Glycan biosynthesis	9	0.0454346	ST3GAL1, GCNT4, GALNT2, GALNT1, GALNT10, GALNTL5, GALNT6, OGT, B4GALT5	2.17308	0.830731	43.9218
KEGG_PATHWAY	mTOR signaling pathway	13	0.0467476	RPTOR, VEGFC, EIF4E, RPS6KA2, TSC2, PRKAA1, MLST8, CAB39, PIK3R3, FIGF, AKT3, AKT2, PIK3R2	1.8109	0.78217	44.8737
KEGG_PATHWAY	Ubiquitin mediated proteolysis	27	0.0526762	FZR1, UBE2Z, BTRC, UBE2G2, UBA6, UBE2QL1, FBXW8, WWP2, FBXO4, NEDD4L, UBE4A, UBE4B, UBE2J1, SKP2, BIRC6, CDC20, UBOX5, HERC2, PARK2, HERC1, CBLB, RNF7, UBE2K, PIAS3, CUL4B, ANAPC7, UBE2E1	1.42757	0.771575	48.9901
KEGG_PATHWAY	MAPK signaling pathway	47	0.0594908	FGF18, TRAF2, IL1R1, FGF14, GNA12, MAP4K2, DUSP10, CACNB2, FGF10, FGF13, FGF12, SRF, TGFB1, ACVR1B, RAC2, RASGRP3, PLA2G12A, PPP3CB, PPP3CC, FAS, NFATC2, FGF1, RAPGEF2, RASA1, AKT3, AKT2, TGFBR1, NF1, RAF1, NR4A1, MAPK10, FLNC, STK4, CACNA2D2, RPS6KA5, DUSP5, MAP4K4, DUSP2, RPS6KA4, RPS6KA2, MAPK14, NTRK1, CACNA1G, RAP1B, MAPK8IP1, PLA2G2F, PPP5C	1.27509	0.768771	53.3715
KEGG_PATHWAY	Pancreatic cancer	16	0.0632339	E2F3, TGFBR1, RAF1, CDK6, SMAD2, MAPK10, TGFB1, ACVR1B, VEGFC, RAC2, RALA, PIK3R3, FIGF, AKT3, AKT2, PIK3R2	1.60969	0.749994	55.6281
KEGG_PATHWAY	RNA polymerase	8	0.0804446	POLR3G, POLR2G, POLR3H, POLR2K, POLR1C, POLR3C, POLR2C, POLR3D	2.0696	0.798471	64.7686
KEGG_PATHWAY	Apoptosis	18	0.0830786	TRAF2, IL1R1, DFFA, FADD, ATM, CASP6, MYD88, NTRK1, ENDOG, PRKAR1B, PPP3CB, PPP3CC, APAF1, FAS, PIK3R3, AKT3, AKT2, PIK3R2	1.49867	0.778207	66.0036
KEGG_PATHWAY	B cell receptor signaling pathway	16	0.0847013	BCL10, VAV3, LYN, RAF1, RASGRP3, RAC2, PPP3CB, PPP3CC, PIK3AP1, INPP5D, NFATC2, PIK3R3, AKT3, NFATC1, AKT2, PIK3R2	1.5453	0.75554	66.7444
KEGG_PATHWAY	Cell cycle	24	0.0867261	E2F3, FZR1, SKP2, PRKDC, CDK6, SMAD2, CDC20, MCM3, TGFB1, ATM, CCNE2, YWHAG, CDKN1A, EP300, MAD2L1, CCND3, CDKN2C, BUB1B, ANAPC7, ABL1, SMC1A, STAG2, BUB3, SMC1B	1.39077	0.736283	67.6481
KEGG_PATHWAY	N-Glycan biosynthesis	11	0.0923982	B4GALT1, MGAT4B, STT3B, MGAT5B, FUT8, DPAGT1, DOLPP1, ALG12, DDOST, ALG13, ALG14	1.73216	0.733577	70.0606
KEGG_PATHWAY	Renal cell carcinoma	15	0.0936122	EPAS1, EGLN3, RAF1, EGLN1, TGFB1, PTPN11, VEGFC, EP300, GAB1, RAP1B, PIK3R3, FIGF, AKT3, AKT2, PIK3R2	1.5522	0.713934	70.555

## Sheet: S8B Table
S8B Table. Kyoto Encyclopedia of Genes and Genomes (KEGG) pathways enriched for targets of differentially expressed cardiac tissue miRNAs in Tibetan and Yorkshire pigs.
Category	Term	Count	PValue	Genes	Fold Enrichment	Benjamini	FDR
KEGG_PATHWAY	Long-term depression	24	3.66651e-05	GNAZ, LYN, GNAI1, MAP2K2, GNA11, GNA12, PRKG2, PRKG1, ITPR2, PRKCB, MAPK1, IGF1R, GRIA1, PLA2G12A, ARAF, PPP2CB, GUCY1A2, GRID2, GNAS, PLCB1, PLA2G4B, PLCB2, PLA2G2D, PLA2G2F	2.4668	0.00690587	0.0455204
KEGG_PATHWAY	Phosphatidylinositol signaling system	22	0.000949706	CDIPT, PIK3C2B, ITPKB, OCRL, ITPKA, ITPR2, PRKCB, DGKA, INPP5J, PIKFYVE, PIK3CA, DGKZ, INPP5D, PLCB1, IPPK, ITPK1, PIP4K2A, PIK3R3, PLCB2, CALM2, PIK3R1, PIK3R2	2.10845	0.0858767	1.17295
KEGG_PATHWAY	B cell receptor signaling pathway	22	0.00114869	PTPN6, VAV3, CR2, LYN, MAP2K2, RELA, VAV2, PRKCB, MAPK1, FOS, DAPP1, RASGRP3, NFAT5, PIK3CA, PPP3CC, INPP5D, NFATC2, PIK3R3, PIK3R1, AKT3, AKT2, PIK3R2	2.08033	0.0698497	1.4171
KEGG_PATHWAY	Pathways in cancer	67	0.00118116	E2F1, FGF18, PPARD, E2F3, FGF14, STK36, FGF10, FOXO1, GLI3, CTNNB1, CDC42, CUL2, ACVR1B, FOS, CASP9, SLC2A1, RALB, PIK3CA, FGF1, AKT3, AKT2, BCR, RELA, FGF23, FADD, CDK6, STK4, PRKCB, MAPK1, CRKL, NCOA4, LAMC2, MAPK8, WNT11, WNT9A, WNT5A, BID, ERBB2, TCF7L1, IGF1R, ITGAV, PIK3R3, TRAF5, PIK3R1, TRAF4, AXIN1, FN1, PIK3R2, TCF7, COL4A2, EPAS1, IL8, MAP2K2, TGFBR1, MET, ITGA3, MAPK10, FZD4, WNT2B, R…	1.44868	0.0543124	1.45689
KEGG_PATHWAY	Endometrial cancer	17	0.00148492	TCF7, MAP2K2, ERBB2, ELK1, TCF7L1, CTNNB1, MAPK1, CASP9, ARAF, ILK, PIK3CA, PIK3R3, PIK3R1, AKT3, AKT2, PIK3R2, AXIN1	2.31855	0.054623	1.82839
KEGG_PATHWAY	Non-small cell lung cancer	17	0.00230092	E2F1, E2F3, MAP2K2, ERBB2, CDK6, STK4, PRKCB, MAPK1, RASSF5, CASP9, ARAF, PIK3CA, PIK3R3, PIK3R1, AKT3, AKT2, PIK3R2	2.23268	0.0699923	2.82
KEGG_PATHWAY	Chronic myeloid leukemia	21	0.00283094	E2F1, E2F3, BCR, MAP2K2, TGFBR1, RELA, CDK6, PTPN11, MAPK1, ACVR1B, CBLB, CDKN1A, CRKL, ARAF, PIK3CA, ABL1, PIK3R3, PIK3R1, AKT3, AKT2, PIK3R2	1.98577	0.0736875	3.45914
KEGG_PATHWAY	MAPK signaling pathway	55	0.00291313	FGF18, ZAK, FGF14, GNA12, FGF10, CDC42, ACVR1B, FOS, BDNF, MAP3K5, MAPT, MAP3K8, IL1B, PRKACA, FGF1, AKT3, AKT2, RELA, RELB, FGF23, CACNG4, FLNC, STK4, DDIT3, PRKCB, MAPK1, CRKL, MAPK8, STMN1, GADD45B, PLA2G2D, PLA2G2F, MRAS, MAP4K2, ELK1, MAPKAPK2, RASGRP3, MAP3K2, PLA2G12A, RASGRP2, PPP3CC, NFATC2, MAP2K2, TGFBR1, NLK, MAPK10, TAB1, CACNA2D2, CDC25B, DUSP5, DUSP4, DUSP1, RAP1B, MAPK8IP1, PLA2G4B	1.46091	0.0666017	3.55791
KEGG_PATHWAY	Melanoma	20	0.00342346	E2F1, FGF18, E2F3, MAP2K2, FGF14, MET, FGF23, FGF10, CDK6, MAPK1, IGF1R, CDKN1A, ARAF, PIK3CA, FGF1, PIK3R3, PIK3R1, AKT3, AKT2, PIK3R2	1.99776	0.069484	4.16907
KEGG_PATHWAY	ErbB signaling pathway	23	0.00366464	NRG3, ERBB4, MAP2K2, ERBB2, CAMK2G, ELK1, MAPK10, PRKCB, MAPK1, CBLB, CDKN1A, CRKL, ARAF, PIK3CA, MAPK8, AREG, ABL1, NRG1, PIK3R3, PIK3R1, AKT3, AKT2, PIK3R2	1.87491	0.0670362	4.45667
KEGG_PATHWAY	Pancreatic cancer	20	0.00405473	E2F1, E2F3, ERBB2, RELA, TGFBR1, CDK6, MAPK10, CDC42, MAPK1, ACVR1B, CASP9, ARAF, RALB, PIK3CA, MAPK8, PIK3R3, PIK3R1, AKT3, AKT2, PIK3R2	1.97001	0.0674284	4.92016
KEGG_PATHWAY	Focal adhesion	43	0.0045273	TLN1, ERBB2, ITGB4, ELK1, VCL, CTNNB1, CDC42, IGF1R, ARHGAP5, COMP, ITGAV, ILK, PIK3CA, PIK3R3, RAPGEF1, THBS2, AKT3, PIK3R1, PIK3R2, AKT2, FN1, COL4A2, TNXB, VAV3, ROCK2, MET, ITGA1, ACTN1, ITGA3, MAPK10, ITGA4, FLNC, VAV2, PRKCB, MAPK1, CRKL, CCND3, FYN, ITGA5, ITGA8, MAPK8, RAP1B, LAMC2	1.5172	0.068973	5.47887
KEGG_PATHWAY	Fc epsilon RI signaling pathway	21	0.00462113	VAV3, LYN, MAP2K2, MAPK10, PRKCE, VAV2, PRKCB, MAPK1, FYN, PLA2G12A, PIK3CA, MAPK8, INPP5D, PIK3R3, PLA2G4B, PLA2G2D, PIK3R1, AKT3, AKT2, PIK3R2, PLA2G2F	1.9094	0.0651226	5.58944
KEGG_PATHWAY	Vascular smooth muscle contraction	27	0.0058217	ADCY3, GNA11, CALD1, ADCY5, GNA12, PRKG1, EDNRA, PLA2G12A, GUCY1A2, PRKACA, PLCB1, PLCB2, MAP2K2, ROCK2, NPR1, PRKCE, ARHGEF12, ITPR2, PRKCB, CYP4A11, MAPK1, ARAF, GNAS, PLA2G4B, PLA2G2D, CALM2, PLA2G2F	1.70969	0.0757961	6.99379
KEGG_PATHWAY	Insulin signaling pathway	31	0.00625636	PHKA2, PHKB, ELK1, FOXO1, PPP1R3B, SORBS1, GYS1, PIK3CA, PRKACA, INPP5D, PIK3R3, RAPGEF1, AKT3, PIK3R1, PIK3R2, AKT2, SOCS2, MAP2K2, PRKAB2, FLOT1, PRKAB1, MAPK10, RPTOR, MAPK1, CBLB, CRKL, GCK, ARAF, TSC2, MAPK8, CALM2	1.62854	0.0760319	7.49747
KEGG_PATHWAY	VEGF signaling pathway	20	0.00654953	MAP2K2, MAPKAPK2, PRKCB, CDC42, MAPK1, CASP9, PLA2G12A, NFAT5, PIK3CA, PPP3CC, NOS3, NFATC2, PIK3R3, PLA2G2D, PLA2G4B, PIK3R1, AKT3, AKT2, PIK3R2, PLA2G2F	1.89121	0.0746847	7.83578
KEGG_PATHWAY	Renal cell carcinoma	19	0.00680851	EPAS1, MAP2K2, MET, PTPN11, CDC42, MAPK1, CUL2, CRKL, ARAF, SLC2A1, PIK3CA, RAP1B, TCEB1, PIK3R3, RAPGEF1, PIK3R1, AKT3, AKT2, PIK3R2	1.92499	0.0731407	8.13369
KEGG_PATHWAY	Colorectal cancer	21	0.0110099	TCF7, TGFBR1, MET, MAPK10, FZD4, TCF7L1, CTNNB1, MAPK1, ACVR1B, FOS, IGF1R, CASP9, ARAF, PIK3CA, MAPK8, PIK3R3, PIK3R1, AKT3, AXIN1, AKT2, PIK3R2	1.77301	0.109743	12.8446
KEGG_PATHWAY	Fc gamma R-mediated phagocytosis	23	0.0110169	DNM3, PTPRC, VAV3, LYN, PPAP2C, ASAP1, PRKCE, VAV2, PRKCB, CDC42, MAPK1, MYO10, CRKL, ARPC5L, PIKFYVE, PIK3CA, INPP5D, PIK3R3, PLA2G4B, PIK3R1, AKT3, AKT2, PIK3R2	1.71702	0.104342	12.8522
KEGG_PATHWAY	Toll-like receptor signaling pathway	24	0.0116195	IL8, MAP2K2, RELA, TLR4, FADD, MAPK10, TLR6, CCL5, CXCL11, TAB1, MAPK1, FOS, MYD88, IRF5, RIPK1, MAP3K8, PIK3CA, IL1B, MAPK8, PIK3R3, PIK3R1, AKT3, AKT2, PIK3R2	1.68524	0.104567	13.5093
KEGG_PATHWAY	Glioma	17	0.0117787	E2F1, E2F3, MAP2K2, CAMK2G, CDK6, PRKCB, IGF1R, MAPK1, CDKN1A, ARAF, PIK3CA, PIK3R3, CALM2, PIK3R1, AKT3, AKT2, PIK3R2	1.91373	0.101148	13.6821
KEGG_PATHWAY	Endocytosis	38	0.0138278	ERBB4, CHMP4C, AP2S1, ASAP1, VPS37C, ZFYVE20, CLTC, CDC42, IGF1R, ACVR1B, AP2B1, SMAP1, PIKFYVE, GIT2, RAB11B, RAB11A, NEDD4L, EHD2, IQSEC1, AP2M1, EHD4, STAMBP, DNM3, IL2RB, TGFBR1, MET, PSD3, RUFY1, EPS15, RAB11FIP5, CBLB, ACAP3, TFRC, VPS28, ARAP3, RAB11FIP1, RNF41, F2R	1.46466	0.112744	15.8785
KEGG_PATHWAY	Inositol phosphate metabolism	15	0.014919	MINPP1, CDIPT, PIK3C2B, ITPKB, OCRL, ITPKA, TPI1, INPP5J, PIKFYVE, PIK3CA, PLCB1, IPPK, PIP4K2A, ITPK1, PLCB2	1.97001	0.116195	17.0271
KEGG_PATHWAY	GnRH signaling pathway	23	0.0157942	ADCY3, MAP2K2, GNA11, ADCY5, CAMK2G, ELK1, MAPK10, ITPR2, PRKCB, CDC42, MAPK1, MAP3K2, PLA2G12A, GNAS, MAPK8, PRKACA, PLCB1, FSHB, PLA2G4B, PLCB2, PLA2G2D, CALM2, PLA2G2F	1.66446	0.117831	17.9379
KEGG_PATHWAY	Apoptosis	21	0.0161709	BID, DFFA, RELA, FADD, TRADD, CAPN1, TNFSF10, MYD88, CASP9, RIPK1, ENDOG, PIK3CA, PPP3CC, IL1B, PRKACA, APAF1, PIK3R3, PIK3R1, AKT3, AKT2, PIK3R2	1.71187	0.115959	18.3271
KEGG_PATHWAY	Protein export	5	0.0170455	SRP14, SRP54, SRPR, SRP19, SRP9	4.43253	0.117482	19.2242
KEGG_PATHWAY	Chemokine signaling pathway	38	0.0176998	ADCY3, GNAI1, ADCY5, CXCL2, CCL5, CXCL11, CXCL12, CDC42, CCL22, CCL23, CCL3L1, RASGRP2, PIK3CA, PRKACA, GNG2, XCR1, PLCB1, PIK3R3, PLCB2, AKT3, PIK3R1, PIK3R2, AKT2, VAV3, LYN, IL8, ROCK2, RELA, VAV2, ELMO1, PRKCB, MAPK1, CCR7, CRKL, PPBP, GNB5, RAP1B, GNB3	1.44117	0.11751	19.8893
KEGG_PATHWAY	Epithelial cell signaling in Helicobacter pylori infection	17	0.0240789	F11R, ADAM10, IL8, LYN, RELA, MET, ATP6V1B2, MAPK10, CCL5, ATP6V1D, PTPN11, ATP6V0C, CDC42, ATP6V1A, ATP6V1E1, ATP6V0A1, MAPK8	1.77301	0.1517	26.1154
KEGG_PATHWAY	Wnt signaling pathway	31	0.0291313	WNT5A, PPARD, PPP2R5A, PPP2R5D, CAMK2G, TCF7L1, CTNNB1, CSNK2A2, PPP2CB, NFAT5, PPP3CC, PRKACA, NFATC2, PLCB1, FOSL1, PLCB2, AXIN1, TCF7, ROCK2, NLK, MAPK10, FZD4, PRKCB, WNT2B, CCND3, MAPK8, WNT11, PPP2R5E, WNT9A, WNT7A, TBL1Y	1.45598	0.175251	30.7274
KEGG_PATHWAY	Melanogenesis	22	0.0327015	WNT5A, ADCY3, TCF7, MAP2K2, GNAI1, ADCY5, CAMK2G, EDN1, FZD4, TCF7L1, CTNNB1, WNT2B, PRKCB, MAPK1, GNAS, PRKACA, WNT11, WNT9A, PLCB1, WNT7A, PLCB2, CALM2	1.57601	0.188981	33.8251
KEGG_PATHWAY	Adherens junction	18	0.0364697	PTPN6, TCF7, NLK, ERBB2, TGFBR1, MET, ACTN1, FER, TCF7L1, CTNNB1, VCL, CSNK2A2, CDC42, MAPK1, ACVR1B, IGF1R, SORBS1, FYN	1.65788	0.202683	36.956
KEGG_PATHWAY	Gap junction	20	0.0385335	ADCY3, MAP2K2, GNAI1, GNA11, ADCY5, GJA1, PRKG2, PRKG1, ITPR2, PRKCB, MAPK1, MAP3K2, GUCY1A2, TUBAL3, GNAS, PRKACA, PLCB1, TUBB1, TUBA1B, PLCB2	1.59372	0.207125	38.6125
KEGG_PATHWAY	Prostate cancer	20	0.0385335	E2F1, E2F3, TCF7, MAP2K2, RELA, ERBB2, FOXO1, TCF7L1, CTNNB1, MAPK1, IGF1R, CDKN1A, CASP9, ARAF, PIK3CA, PIK3R3, PIK3R1, AKT3, AKT2, PIK3R2	1.59372	0.207125	38.6125
KEGG_PATHWAY	Small cell lung cancer	19	0.0418376	E2F1, E2F3, COL4A2, RELA, CDK6, ITGA3, CASP9, ITGAV, PIK3CA, LAMC2, APAF1, PIK3R3, TRAF5, PIK3R1, TRAF4, AKT3, AKT2, FN1, PIK3R2	1.60415	0.217117	41.1814
KEGG_PATHWAY	Vibrio cholerae infection	14	0.043802	ATP6V0C, ADCY3, ATP6V1A, SEC61B, ARF1, ATP6V1E1, ATP6V0A1, GNAS, PRKACA, ATP6V1B2, ATP6V1D, SEC61A1, SEC61A2, PRKCB	1.77301	0.220405	42.6614
KEGG_PATHWAY	T cell receptor signaling pathway	23	0.0441007	PTPN6, PTPRC, VAV3, MAP2K2, RELA, CTLA4, VAV2, CDC42, MAPK1, FOS, CBLB, FYN, ICOS, MAP3K8, NFAT5, PIK3CA, PPP3CC, PIK3R3, NFATC2, PIK3R1, AKT3, AKT2, PIK3R2	1.51034	0.216163	42.8834
KEGG_PATHWAY	Progesterone-mediated oocyte maturation	19	0.0512983	ADCY3, FZR1, GNAI1, ADCY5, MAPK10, CDC26, CDC25B, PGR, MAPK1, IGF1R, ARAF, PIK3CA, MAPK8, PRKACA, PIK3R3, PIK3R1, AKT3, AKT2, PIK3R2	1.56685	0.241543	48.0003
KEGG_PATHWAY	Acute myeloid leukemia	14	0.0562174	MAPK1, TCF7, PPARD, MAP2K2, RELA, ARAF, PIM1, PIK3CA, PIK3R3, TCF7L1, AKT3, PIK3R1, PIK3R2, AKT2	1.71187	0.255879	51.251
KEGG_PATHWAY	Basal cell carcinoma	13	0.0771507	WNT5A, TCF7, STK36, FZD4, GLI3, TCF7L1, WNT2B, CTNNB1, WNT11, PTCH1, WNT9A, WNT7A, AXIN1	1.6763	0.329233	63.1021
KEGG_PATHWAY	Sphingolipid metabolism	10	0.0878232	SGPL1, SGMS2, SPTLC2, PPAP2C, SGPP2, UGCG, KDSR, B4GALT6, NEU3, GAL3ST1	1.81847	0.359474	68.0648
KEGG_PATHWAY	Axon guidance	25	0.0889512	PLXNC1, NRP1, GNAI1, L1CAM, CXCL12, EPHB4, CDC42, UNC5B, SEMA3F, SEMA3D, NFAT5, PPP3CC, NFATC2, ROCK2, MET, ARHGEF12, SLIT1, SEMA6A, MAPK1, SEMA4F, FYN, EFNA4, SEMA4D, ABL1, SRGAP2	1.37443	0.356077	68.5518
KEGG_PATHWAY	Leukocyte transendothelial migration	23	0.0984314	CLDN16, F11R, VAV3, GNAI1, ROCK2, ACTN1, ITGA4, CLDN11, VAV2, CXCL12, CTNNB1, PTPN11, VCL, PRKCB, CDC42, RASSF5, ARHGAP5, PIK3CA, ESAM, RAP1B, PIK3R3, PIK3R1, PIK3R2	1.38235	0.379766	72.3825
