# Supplementary material for: A Comprehensive MicroRNA Expression Profile Related to Hypoxia Adaptation in the Tibetan Pig
Source: PLoS One. 2015 Nov 16;10(11):e0143260. doi: 10.1371/journal.pone.0143260 (PMC4646468; doi:10.1371/journal.pone.0143260)
Supplement: S9 Table — (XLSX) [file pone.0143260.s015.xlsx]

## Sheet: S9 Table
S9 Table. Log of the expression ratios obtained from reverse-transcription quantitative polymerase chain reactions and miRNA-seq data.
MicroRNA name	Stem-loop RT-qPCR		miRNA-seq data
	TP_RQ/YP_RQ	Log2(TP_RQ/YP_RQ)	TP_RPKM/YP_RPKM	Log2(TP_RPKM/YP_RPKM)
ssc-miR-10b	0.394945	-1.34028	0.229269	-2.12489
ssc-miR-206	0.868638	-0.203173	0.286848	-1.80164
ssc-miR-214	0.265035	-1.91574	0.197552	-2.3397
ssc-miR-320	0.231732	-2.10947	0.12464	-3.00416
ssc-miR-17136-5p	0.328936	-1.60412	0.134117	-2.89843
Note: RQ is Relative Quantity
